# Supplementary material for: Model-Based Simulation of Maintenance Therapy of Childhood Acute Lymphoblastic Leukemia
Source: Front Physiol. 2020 Mar 18;11:217. doi: 10.3389/fphys.2020.00217 (PMC7093595; doi:10.3389/fphys.2020.00217)
Supplement: Supplementary file 1 [file Data_Sheet_1.CSV]

ID	Base	ktr	slope	gamma
101	2.5847	0.15455	0.24489	0.75662
102	2.6132	0.16019	0.4235	0.83277
103	4.1844	0.13567	0.38176	0.67223
104	1.8348	0.15774	0.23094	0.7056
105	1.6456	0.13193	0.24021	0.76043
106	2.5975	0.1585	0.15783	0.76039
107	1.6443	0.18024	0.21084	0.80559
108	2.5749	0.13223	0.11569	0.72667
109	1.6461	0.14173	0.26018	0.77389
110	1.6509	0.19052	0.22077	0.72314
111	2.9406	0.16078	0.20596	0.80275
112	2.9112	0.13985	0.21836	0.93525
113	2.4814	0.11988	0.20319	0.7258
114	2.3496	0.13816	0.19137	0.72932
115	2.02	0.17811	0.36832	0.63992
116	2.0034	0.14997	0.12519	0.78414
117	2.1485	0.14523	0.10263	0.7983
118	1.2829	0.12934	0.2459	0.92733
119	2.3488	0.13376	0.11833	0.78038
120	2.7738	0.078438	0.59982	1.2359
121	1.5108	0.14187	0.38431	0.77597
122	3.1547	0.15816	0.13681	0.82179
123	3.5018	0.12752	0.27213	0.78913
124	2.2734	0.14437	0.16221	0.77602
125	1.7755	0.15798	0.17958	0.80399
126	2.122	0.15974	0.19943	0.7893
127	2.0621	0.14459	0.18379	0.80095
128	1.9518	0.16227	0.16236	0.81711
129	2.2225	0.14946	0.21432	0.87763
130	2.5594	0.14964	0.3934	0.80763
131	2.5733	0.12724	0.27368	0.69893
132	2.5318	0.15331	0.18259	0.82859
133	2.8725	0.18604	0.45289	0.68948
134	2.2114	0.18044	0.16535	0.80436
135	2.5277	0.13816	0.20443	0.80639
136	2.502	0.1673	0.16695	0.84062
137	2.4645	0.13021	0.21212	0.78599
138	2.7319	0.1358	0.14634	0.77419
139	2.4575	0.15515	0.17758	0.79707
140	2.6931	0.15151	0.17734	0.77627
141	2.8999	0.16437	0.38733	0.79214
142	2.9216	0.10708	0.1876	0.74297
143	2.8614	0.14591	0.23086	0.7863
144	2.3211	0.15048	0.38458	0.79882
145	3.0254	0.19258	0.23928	0.84932
146	2.3059	0.14727	0.25974	0.79594
147	2.9004	0.17109	0.20369	0.79753
148	1.7993	0.14649	0.22443	0.769
149	2.2543	0.17128	0.15748	0.72896
150	3.3577	0.12536	0.27064	0.70651
151	2.9139	0.14898	0.39044	0.69492
152	3.5117	0.13582	0.17333	0.82479
153	2.1692	0.16185	0.39751	0.72982
154	2.3623	0.20997	0.30843	0.84939
155	2.4289	0.13872	0.20705	0.78965
156	2.7567	0.13295	0.12821	0.81405
157	2.6675	0.18561	0.22373	0.86136
158	1.3609	0.15354	0.21218	0.77149
159	2.0427	0.14408	0.16134	0.93162
160	2.5268	0.15584	0.2016	0.8917
161	2.4047	0.14132	0.16756	0.752
162	2.7052	0.17604	0.29419	0.85064
163	2.5393	0.12273	0.1793	0.94228
164	2.1491	0.19034	0.27792	0.72709
165	2.711	0.14186	0.094133	0.80269
166	3.8187	0.12812	0.23114	0.8236
167	3.2271	0.12214	0.35458	0.77441
168	2.8235	0.12606	0.26074	0.8539
169	2.2272	0.13805	0.19604	0.76596
170	2.4685	0.1897	0.29271	0.81525
171	3.1599	0.14022	0.23318	0.80945
172	2.536	0.15373	0.2876	0.77877
173	1.6993	0.14987	0.32551	0.89085
174	2.2035	0.17988	0.30627	0.82222
175	2.4425	0.13962	0.13524	0.83242
176	1.8976	0.14996	0.32454	0.77207
177	2.9373	0.15964	0.22372	0.79584
178	2.3787	0.21255	0.47229	0.82014
179	3.2513	0.14759	0.15225	0.80183
180	2.6359	0.12648	0.15294	0.81922
181	2.3869	0.15387	0.18056	0.75788
182	2.2666	0.14061	0.15098	0.87592
183	2.5808	0.14815	0.24548	1.1076
184	1.6736	0.13453	0.31938	1.0457
185	1.9128	0.13357	0.18743	0.77568
186	2.3604	0.12374	0.16527	1.0751
187	2.8073	0.13428	0.16398	0.80628
188	2.2661	0.1212	0.19632	0.78011
189	3.2771	0.14917	0.12853	0.77023
190	3.5848	0.15614	0.11789	0.81621
191	2.335	0.17319	0.16842	0.77157
192	2.1882	0.14013	0.21625	0.7548
193	3.1234	0.12252	0.24237	0.78918
194	2.7307	0.13646	0.20184	1.0151
195	1.7572	0.1299	0.21949	0.78333
196	2.1287	0.1279	0.39135	1.0972
197	2.1802	0.14122	0.28775	0.96347
198	1.9535	0.15976	0.16208	0.72074
199	1.4865	0.16786	0.26317	0.80183
200	2.5675	0.14033	0.21515	0.77687
201	1.8525	0.15457	0.18729	0.82663
202	2.0125	0.13671	0.2194	0.77591
203	4.3422	0.16997	0.69672	0.72825
204	3.6326	0.14416	0.32751	0.72402
205	2.7682	0.15711	0.27647	0.98431
206	1.4393	0.16144	0.30839	0.71411
207	2.1195	0.13217	0.20363	0.92165
208	1.8847	0.15521	0.33962	0.79234
209	3.9983	0.15138	0.093584	0.86573
210	2.0836	0.13727	0.20282	0.76047
211	2.6589	0.15147	0.17017	0.77005
212	2.0311	0.14991	0.19367	0.79011
213	1.9544	0.1374	0.19412	0.75449
214	1.7529	0.16367	0.16865	0.75332
215	1.6664	0.14286	0.27263	0.7281
216	3.1857	0.16805	0.14768	0.80986
