# Supplementary material for: Model-Based Simulation of Maintenance Therapy of Childhood Acute Lymphoblastic Leukemia
Source: Front Physiol. 2020 Mar 18;11:217. doi: 10.3389/fphys.2020.00217 (PMC7093595; doi:10.3389/fphys.2020.00217)
Supplement: Supplementary file 2 [file Data_Sheet_2.CSV]

ID	TIME	DV	CMT	AMT	MDV	EVID	IPRED	WEIGHT	HEIGHT	BSA
101.0	0.41667	2.43	8.0	0.0	0.0	0.0	2.5847	80.0	177.0	1.9833
101.0	0.79167	0.0	1.0	50.0	1.0	1.0	2.5847	80.0	177.0	1.9833
101.0	1.7917	0.0	1.0	50.0	1.0	1.0	2.5847	80.0	177.0	1.9833
101.0	2.7917	0.0	1.0	50.0	1.0	1.0	2.5847	80.0	177.0	1.9833
101.0	3.7917	0.0	1.0	50.0	1.0	1.0	2.5846	80.0	177.0	1.9833
101.0	4.7917	0.0	1.0	50.0	1.0	1.0	2.5844	80.0	177.0	1.9833
101.0	5.7917	0.0	1.0	50.0	1.0	1.0	2.584	80.0	177.0	1.9833
101.0	6.7917	0.0	1.0	50.0	1.0	1.0	2.5832	80.0	177.0	1.9833
101.0	7.7917	0.0	1.0	50.0	1.0	1.0	2.5818	80.0	177.0	1.9833
101.0	8.7917	0.0	1.0	50.0	1.0	1.0	2.5798	80.0	177.0	1.9833
101.0	9.7917	0.0	1.0	50.0	1.0	1.0	2.5769	80.0	177.0	1.9833
101.0	10.792	0.0	1.0	50.0	1.0	1.0	2.5732	80.0	177.0	1.9833
101.0	11.417	2.74	8.0	0.0	0.0	0.0	2.5703	80.0	177.0	1.9833
101.0	11.792	0.0	1.0	50.0	1.0	1.0	2.5684	80.0	177.0	1.9833
101.0	12.792	0.0	1.0	50.0	1.0	1.0	2.5625	80.0	177.0	1.9833
101.0	13.792	0.0	1.0	50.0	1.0	1.0	2.5555	80.0	177.0	1.9833
101.0	14.792	0.0	1.0	100.0	1.0	1.0	2.5473	80.0	177.0	1.9833
101.0	15.792	0.0	1.0	100.0	1.0	1.0	2.5379	80.0	177.0	1.9833
101.0	16.792	0.0	1.0	100.0	1.0	1.0	2.5274	80.0	177.0	1.9833
101.0	17.417	2.76	8.0	0.0	0.0	0.0	2.5202	80.0	177.0	1.9833
101.0	17.792	0.0	1.0	100.0	1.0	1.0	2.5157	80.0	177.0	1.9833
101.0	18.792	0.0	1.0	100.0	1.0	1.0	2.5028	80.0	177.0	1.9833
101.0	19.792	0.0	1.0	100.0	1.0	1.0	2.4887	80.0	177.0	1.9833
101.0	20.792	0.0	1.0	100.0	1.0	1.0	2.4734	80.0	177.0	1.9833
101.0	21.792	0.0	1.0	100.0	1.0	1.0	2.4567	80.0	177.0	1.9833
101.0	22.792	0.0	1.0	100.0	1.0	1.0	2.4388	80.0	177.0	1.9833
101.0	23.792	0.0	1.0	100.0	1.0	1.0	2.4196	80.0	177.0	1.9833
101.0	24.792	0.0	1.0	100.0	1.0	1.0	2.3991	80.0	177.0	1.9833
101.0	25.792	0.0	1.0	100.0	1.0	1.0	2.3773	80.0	177.0	1.9833
101.0	26.792	0.0	1.0	100.0	1.0	1.0	2.3544	80.0	177.0	1.9833
101.0	27.792	0.0	1.0	100.0	1.0	1.0	2.3303	80.0	177.0	1.9833
101.0	28.792	0.0	1.0	100.0	1.0	1.0	2.3053	80.0	177.0	1.9833
101.0	29.792	0.0	1.0	100.0	1.0	1.0	2.2793	80.0	177.0	1.9833
101.0	30.792	0.0	1.0	100.0	1.0	1.0	2.2526	80.0	177.0	1.9833
101.0	31.792	0.0	1.0	100.0	1.0	1.0	2.2252	80.0	177.0	1.9833
101.0	32.792	0.0	1.0	100.0	1.0	1.0	2.1973	80.0	177.0	1.9833
101.0	33.792	0.0	1.0	100.0	1.0	1.0	2.1691	80.0	177.0	1.9833
101.0	34.792	0.0	1.0	100.0	1.0	1.0	2.1407	80.0	177.0	1.9833
101.0	35.792	0.0	1.0	100.0	1.0	1.0	2.1122	80.0	177.0	1.9833
101.0	36.792	0.0	1.0	100.0	1.0	1.0	2.0838	80.0	177.0	1.9833
101.0	37.792	0.0	1.0	100.0	1.0	1.0	2.0557	80.0	177.0	1.9833
101.0	38.417	2.9	8.0	0.0	0.0	0.0	2.0383	80.0	177.0	1.9833
101.0	38.792	0.0	1.0	100.0	1.0	1.0	2.028	80.0	177.0	1.9833
101.0	39.792	0.0	1.0	100.0	1.0	1.0	2.0009	80.0	177.0	1.9833
101.0	40.792	0.0	1.0	100.0	1.0	1.0	1.9744	80.0	177.0	1.9833
101.0	41.792	0.0	1.0	100.0	1.0	1.0	1.9488	80.0	177.0	1.9833
101.0	42.792	0.0	1.0	100.0	1.0	1.0	1.9241	80.0	177.0	1.9833
101.0	43.792	0.0	1.0	100.0	1.0	1.0	1.9005	80.0	177.0	1.9833
101.0	44.792	0.0	1.0	100.0	1.0	1.0	1.8781	80.0	177.0	1.9833
101.0	45.417	2.15	8.0	0.0	0.0	0.0	1.8648	80.0	177.0	1.9833
101.0	45.792	0.0	1.0	150.0	1.0	1.0	1.8571	80.0	177.0	1.9833
101.0	46.792	0.0	1.0	150.0	1.0	1.0	1.8374	80.0	177.0	1.9833
101.0	47.792	0.0	1.0	150.0	1.0	1.0	1.8192	80.0	177.0	1.9833
101.0	48.792	0.0	1.0	150.0	1.0	1.0	1.8026	80.0	177.0	1.9833
101.0	49.792	0.0	1.0	150.0	1.0	1.0	1.7875	80.0	177.0	1.9833
101.0	50.792	0.0	1.0	150.0	1.0	1.0	1.774	80.0	177.0	1.9833
101.0	51.792	0.0	1.0	150.0	1.0	1.0	1.7619	80.0	177.0	1.9833
101.0	52.792	0.0	1.0	150.0	1.0	1.0	1.7513	80.0	177.0	1.9833
101.0	53.417	1.65	8.0	0.0	0.0	0.0	1.7453	80.0	177.0	1.9833
101.0	53.792	0.0	1.0	150.0	1.0	1.0	1.742	80.0	177.0	1.9833
101.0	54.792	0.0	1.0	150.0	1.0	1.0	1.7339	80.0	177.0	1.9833
101.0	55.792	0.0	1.0	150.0	1.0	1.0	1.727	80.0	177.0	1.9833
101.0	56.792	0.0	1.0	150.0	1.0	1.0	1.7212	80.0	177.0	1.9833
101.0	57.792	0.0	1.0	150.0	1.0	1.0	1.7163	80.0	177.0	1.9833
101.0	58.792	0.0	1.0	150.0	1.0	1.0	1.7124	80.0	177.0	1.9833
101.0	59.417	2.1	8.0	0.0	0.0	0.0	1.7103	80.0	177.0	1.9833
101.0	59.792	0.0	1.0	150.0	1.0	1.0	1.7093	80.0	177.0	1.9833
101.0	60.792	0.0	1.0	150.0	1.0	1.0	1.707	80.0	177.0	1.9833
101.0	61.792	0.0	1.0	150.0	1.0	1.0	1.7054	80.0	177.0	1.9833
101.0	62.792	0.0	1.0	150.0	1.0	1.0	1.7045	80.0	177.0	1.9833
101.0	63.792	0.0	1.0	150.0	1.0	1.0	1.7043	80.0	177.0	1.9833
101.0	64.792	0.0	1.0	150.0	1.0	1.0	1.7048	80.0	177.0	1.9833
101.0	65.417	1.67	8.0	0.0	0.0	0.0	1.7053	80.0	177.0	1.9833
101.0	65.792	0.0	1.0	150.0	1.0	1.0	1.7058	80.0	177.0	1.9833
101.0	66.792	0.0	1.0	150.0	1.0	1.0	1.7074	80.0	177.0	1.9833
101.0	67.792	0.0	1.0	150.0	1.0	1.0	1.7095	80.0	177.0	1.9833
101.0	68.792	0.0	1.0	150.0	1.0	1.0	1.7122	80.0	177.0	1.9833
101.0	69.792	0.0	1.0	150.0	1.0	1.0	1.7153	80.0	177.0	1.9833
101.0	70.792	0.0	1.0	150.0	1.0	1.0	1.7188	80.0	177.0	1.9833
101.0	71.792	0.0	1.0	150.0	1.0	1.0	1.7228	80.0	177.0	1.9833
101.0	72.792	0.0	1.0	150.0	1.0	1.0	1.7272	80.0	177.0	1.9833
101.0	73.792	0.0	1.0	100.0	1.0	1.0	1.7319	80.0	177.0	1.9833
101.0	74.792	0.0	1.0	100.0	1.0	1.0	1.7369	80.0	177.0	1.9833
101.0	75.792	0.0	1.0	100.0	1.0	1.0	1.7422	80.0	177.0	1.9833
101.0	76.792	0.0	1.0	100.0	1.0	1.0	1.7478	80.0	177.0	1.9833
101.0	77.792	0.0	1.0	100.0	1.0	1.0	1.7537	80.0	177.0	1.9833
101.0	78.792	0.0	1.0	100.0	1.0	1.0	1.7601	80.0	177.0	1.9833
101.0	79.792	0.0	1.0	100.0	1.0	1.0	1.7669	80.0	177.0	1.9833
101.0	80.792	0.0	1.0	100.0	1.0	1.0	1.7743	80.0	177.0	1.9833
101.0	81.792	0.0	1.0	100.0	1.0	1.0	1.7825	80.0	177.0	1.9833
101.0	82.792	0.0	1.0	100.0	1.0	1.0	1.7915	80.0	177.0	1.9833
101.0	83.792	0.0	1.0	100.0	1.0	1.0	1.8015	80.0	177.0	1.9833
101.0	105.79	0.0	1.0	50.0	1.0	1.0	2.5571	80.0	177.0	1.9833
101.0	106.79	0.0	1.0	50.0	1.0	1.0	2.6216	80.0	177.0	1.9833
101.0	107.79	0.0	1.0	50.0	1.0	1.0	2.6866	80.0	177.0	1.9833
101.0	108.79	0.0	1.0	50.0	1.0	1.0	2.7516	80.0	177.0	1.9833
101.0	109.79	0.0	1.0	50.0	1.0	1.0	2.8159	80.0	177.0	1.9833
101.0	110.79	0.0	1.0	50.0	1.0	1.0	2.8786	80.0	177.0	1.9833
101.0	111.79	0.0	1.0	50.0	1.0	1.0	2.939	80.0	177.0	1.9833
101.0	112.79	0.0	1.0	50.0	1.0	1.0	2.9964	80.0	177.0	1.9833
101.0	113.79	0.0	1.0	50.0	1.0	1.0	3.05	80.0	177.0	1.9833
101.0	114.79	0.0	1.0	50.0	1.0	1.0	3.0991	80.0	177.0	1.9833
101.0	115.79	0.0	1.0	50.0	1.0	1.0	3.1431	80.0	177.0	1.9833
101.0	116.79	0.0	1.0	50.0	1.0	1.0	3.1816	80.0	177.0	1.9833
101.0	117.79	0.0	1.0	50.0	1.0	1.0	3.2142	80.0	177.0	1.9833
101.0	118.79	0.0	1.0	50.0	1.0	1.0	3.2404	80.0	177.0	1.9833
101.0	119.79	0.0	1.0	50.0	1.0	1.0	3.2601	80.0	177.0	1.9833
101.0	120.79	0.0	1.0	50.0	1.0	1.0	3.2732	80.0	177.0	1.9833
101.0	121.79	0.0	1.0	50.0	1.0	1.0	3.2797	80.0	177.0	1.9833
101.0	122.79	0.0	1.0	60.0	1.0	1.0	3.2796	80.0	177.0	1.9833
101.0	123.79	0.0	1.0	60.0	1.0	1.0	3.273	80.0	177.0	1.9833
101.0	124.79	0.0	1.0	60.0	1.0	1.0	3.2602	80.0	177.0	1.9833
101.0	125.79	0.0	1.0	60.0	1.0	1.0	3.2413	80.0	177.0	1.9833
101.0	126.79	0.0	1.0	60.0	1.0	1.0	3.2168	80.0	177.0	1.9833
101.0	127.79	0.0	1.0	60.0	1.0	1.0	3.187	80.0	177.0	1.9833
101.0	128.79	0.0	1.0	60.0	1.0	1.0	3.1522	80.0	177.0	1.9833
101.0	129.79	0.0	1.0	60.0	1.0	1.0	3.1128	80.0	177.0	1.9833
101.0	130.79	0.0	1.0	60.0	1.0	1.0	3.0692	80.0	177.0	1.9833
101.0	131.79	0.0	1.0	60.0	1.0	1.0	3.022	80.0	177.0	1.9833
101.0	132.79	0.0	1.0	60.0	1.0	1.0	2.9715	80.0	177.0	1.9833
101.0	133.79	0.0	1.0	60.0	1.0	1.0	2.9181	80.0	177.0	1.9833
101.0	134.79	0.0	1.0	60.0	1.0	1.0	2.8624	80.0	177.0	1.9833
101.0	135.79	0.0	1.0	60.0	1.0	1.0	2.8047	80.0	177.0	1.9833
101.0	136.79	0.0	1.0	60.0	1.0	1.0	2.7455	80.0	177.0	1.9833
101.0	137.79	0.0	1.0	60.0	1.0	1.0	2.6852	80.0	177.0	1.9833
101.0	138.79	0.0	1.0	60.0	1.0	1.0	2.6241	80.0	177.0	1.9833
101.0	139.79	0.0	1.0	60.0	1.0	1.0	2.5628	80.0	177.0	1.9833
101.0	140.79	0.0	1.0	60.0	1.0	1.0	2.5014	80.0	177.0	1.9833
101.0	141.79	0.0	1.0	60.0	1.0	1.0	2.4405	80.0	177.0	1.9833
101.0	142.79	0.0	1.0	60.0	1.0	1.0	2.3802	80.0	177.0	1.9833
101.0	143.42	2.72	8.0	0.0	0.0	0.0	2.3427	80.0	177.0	1.9833
101.0	143.79	0.0	1.0	80.0	1.0	1.0	2.3209	80.0	177.0	1.9833
101.0	144.79	0.0	1.0	80.0	1.0	1.0	2.2628	80.0	177.0	1.9833
101.0	145.79	0.0	1.0	80.0	1.0	1.0	2.2062	80.0	177.0	1.9833
101.0	146.79	0.0	1.0	80.0	1.0	1.0	2.1514	80.0	177.0	1.9833
101.0	147.79	0.0	1.0	80.0	1.0	1.0	2.0985	80.0	177.0	1.9833
101.0	148.79	0.0	1.0	80.0	1.0	1.0	2.0477	80.0	177.0	1.9833
101.0	149.79	0.0	1.0	80.0	1.0	1.0	1.9992	80.0	177.0	1.9833
101.0	150.79	0.0	1.0	80.0	1.0	1.0	1.9531	80.0	177.0	1.9833
101.0	151.79	0.0	1.0	80.0	1.0	1.0	1.9094	80.0	177.0	1.9833
101.0	152.79	0.0	1.0	80.0	1.0	1.0	1.8684	80.0	177.0	1.9833
101.0	153.79	0.0	1.0	80.0	1.0	1.0	1.83	80.0	177.0	1.9833
101.0	154.79	0.0	1.0	80.0	1.0	1.0	1.7945	80.0	177.0	1.9833
101.0	155.79	0.0	1.0	80.0	1.0	1.0	1.7619	80.0	177.0	1.9833
101.0	156.79	0.0	1.0	80.0	1.0	1.0	1.7322	80.0	177.0	1.9833
101.0	157.42	2.34	8.0	0.0	0.0	0.0	1.7151	80.0	177.0	1.9833
101.0	157.79	0.0	1.0	80.0	1.0	1.0	1.7056	80.0	177.0	1.9833
101.0	158.79	0.0	1.0	80.0	1.0	1.0	1.6822	80.0	177.0	1.9833
101.0	159.79	0.0	1.0	80.0	1.0	1.0	1.6619	80.0	177.0	1.9833
101.0	160.79	0.0	1.0	80.0	1.0	1.0	1.645	80.0	177.0	1.9833
101.0	161.79	0.0	1.0	80.0	1.0	1.0	1.6315	80.0	177.0	1.9833
101.0	162.79	0.0	1.0	80.0	1.0	1.0	1.6215	80.0	177.0	1.9833
101.0	163.79	0.0	1.0	80.0	1.0	1.0	1.615	80.0	177.0	1.9833
101.0	164.42	2.37	8.0	0.0	0.0	0.0	1.6128	80.0	177.0	1.9833
101.0	164.79	0.0	1.0	100.0	1.0	1.0	1.6122	80.0	177.0	1.9833
101.0	165.79	0.0	1.0	100.0	1.0	1.0	1.6131	80.0	177.0	1.9833
101.0	166.79	0.0	1.0	100.0	1.0	1.0	1.6177	80.0	177.0	1.9833
101.0	167.79	0.0	1.0	100.0	1.0	1.0	1.6261	80.0	177.0	1.9833
101.0	168.79	0.0	1.0	100.0	1.0	1.0	1.6383	80.0	177.0	1.9833
101.0	169.79	0.0	1.0	100.0	1.0	1.0	1.6543	80.0	177.0	1.9833
101.0	170.79	0.0	1.0	100.0	1.0	1.0	1.6739	80.0	177.0	1.9833
101.0	171.79	0.0	1.0	100.0	1.0	1.0	1.697	80.0	177.0	1.9833
101.0	172.79	0.0	1.0	100.0	1.0	1.0	1.7236	80.0	177.0	1.9833
101.0	173.79	0.0	1.0	100.0	1.0	1.0	1.7534	80.0	177.0	1.9833
101.0	174.79	0.0	1.0	100.0	1.0	1.0	1.7863	80.0	177.0	1.9833
101.0	175.79	0.0	1.0	100.0	1.0	1.0	1.8219	80.0	177.0	1.9833
101.0	176.79	0.0	1.0	100.0	1.0	1.0	1.8599	80.0	177.0	1.9833
101.0	177.79	0.0	1.0	100.0	1.0	1.0	1.9002	80.0	177.0	1.9833
101.0	178.79	0.0	1.0	100.0	1.0	1.0	1.9424	80.0	177.0	1.9833
101.0	179.79	0.0	1.0	100.0	1.0	1.0	1.986	80.0	177.0	1.9833
101.0	180.79	0.0	1.0	100.0	1.0	1.0	2.0308	80.0	177.0	1.9833
101.0	181.79	0.0	1.0	100.0	1.0	1.0	2.0763	80.0	177.0	1.9833
101.0	182.79	0.0	1.0	100.0	1.0	1.0	2.1221	80.0	177.0	1.9833
101.0	183.42	2.62	8.0	0.0	0.0	0.0	2.1509	80.0	177.0	1.9833
101.0	183.79	0.0	1.0	100.0	1.0	1.0	2.1678	80.0	177.0	1.9833
101.0	184.79	0.0	1.0	100.0	1.0	1.0	2.2129	80.0	177.0	1.9833
101.0	185.79	0.0	1.0	100.0	1.0	1.0	2.2571	80.0	177.0	1.9833
101.0	186.79	0.0	1.0	100.0	1.0	1.0	2.3	80.0	177.0	1.9833
101.0	187.79	0.0	1.0	100.0	1.0	1.0	2.3411	80.0	177.0	1.9833
101.0	188.79	0.0	1.0	100.0	1.0	1.0	2.38	80.0	177.0	1.9833
101.0	189.79	0.0	1.0	100.0	1.0	1.0	2.4165	80.0	177.0	1.9833
101.0	190.42	2.28	8.0	0.0	0.0	0.0	2.438	80.0	177.0	1.9833
101.0	190.79	0.0	1.0	100.0	1.0	1.0	2.4501	80.0	177.0	1.9833
101.0	191.79	0.0	1.0	100.0	1.0	1.0	2.4807	80.0	177.0	1.9833
101.0	192.79	0.0	1.0	100.0	1.0	1.0	2.5079	80.0	177.0	1.9833
101.0	193.79	0.0	1.0	100.0	1.0	1.0	2.5316	80.0	177.0	1.9833
101.0	194.79	0.0	1.0	100.0	1.0	1.0	2.5516	80.0	177.0	1.9833
101.0	195.79	0.0	1.0	100.0	1.0	1.0	2.5677	80.0	177.0	1.9833
101.0	196.79	0.0	1.0	100.0	1.0	1.0	2.58	80.0	177.0	1.9833
101.0	197.79	0.0	1.0	100.0	1.0	1.0	2.5882	80.0	177.0	1.9833
101.0	198.79	0.0	1.0	100.0	1.0	1.0	2.5926	80.0	177.0	1.9833
101.0	199.79	0.0	1.0	100.0	1.0	1.0	2.5931	80.0	177.0	1.9833
101.0	200.79	0.0	1.0	100.0	1.0	1.0	2.5897	80.0	177.0	1.9833
101.0	201.79	0.0	1.0	100.0	1.0	1.0	2.5827	80.0	177.0	1.9833
101.0	202.79	0.0	1.0	100.0	1.0	1.0	2.5721	80.0	177.0	1.9833
101.0	203.79	0.0	1.0	100.0	1.0	1.0	2.5581	80.0	177.0	1.9833
101.0	204.42	2.92	8.0	0.0	0.0	0.0	2.5477	80.0	177.0	1.9833
101.0	204.79	0.0	1.0	100.0	1.0	1.0	2.5409	80.0	177.0	1.9833
101.0	205.79	0.0	1.0	100.0	1.0	1.0	2.5208	80.0	177.0	1.9833
101.0	206.79	0.0	1.0	110.0	1.0	1.0	2.4979	80.0	177.0	1.9833
101.0	207.79	0.0	1.0	110.0	1.0	1.0	2.4724	80.0	177.0	1.9833
101.0	208.79	0.0	1.0	110.0	1.0	1.0	2.4447	80.0	177.0	1.9833
101.0	209.79	0.0	1.0	110.0	1.0	1.0	2.415	80.0	177.0	1.9833
101.0	210.79	0.0	1.0	110.0	1.0	1.0	2.3835	80.0	177.0	1.9833
101.0	211.42	2.49	8.0	0.0	0.0	0.0	2.3628	80.0	177.0	1.9833
101.0	211.79	0.0	1.0	110.0	1.0	1.0	2.3504	80.0	177.0	1.9833
101.0	212.79	0.0	1.0	110.0	1.0	1.0	2.3161	80.0	177.0	1.9833
101.0	213.79	0.0	1.0	110.0	1.0	1.0	2.2807	80.0	177.0	1.9833
101.0	214.79	0.0	1.0	110.0	1.0	1.0	2.2445	80.0	177.0	1.9833
101.0	215.79	0.0	1.0	110.0	1.0	1.0	2.2077	80.0	177.0	1.9833
101.0	216.79	0.0	1.0	110.0	1.0	1.0	2.1705	80.0	177.0	1.9833
101.0	217.79	0.0	1.0	110.0	1.0	1.0	2.1331	80.0	177.0	1.9833
101.0	218.79	0.0	1.0	110.0	1.0	1.0	2.0958	80.0	177.0	1.9833
101.0	219.79	0.0	1.0	110.0	1.0	1.0	2.0587	80.0	177.0	1.9833
101.0	220.42	1.76	8.0	0.0	0.0	0.0	2.0356	80.0	177.0	1.9833
101.0	220.79	0.0	1.0	110.0	1.0	1.0	2.0221	80.0	177.0	1.9833
101.0	221.79	0.0	1.0	110.0	1.0	1.0	1.986	80.0	177.0	1.9833
101.0	222.79	0.0	1.0	110.0	1.0	1.0	1.9508	80.0	177.0	1.9833
101.0	223.79	0.0	1.0	110.0	1.0	1.0	1.9165	80.0	177.0	1.9833
101.0	224.79	0.0	1.0	110.0	1.0	1.0	1.8833	80.0	177.0	1.9833
101.0	225.42	1.96	8.0	0.0	0.0	0.0	1.863	80.0	177.0	1.9833
101.0	225.79	0.0	1.0	110.0	1.0	1.0	1.8513	80.0	177.0	1.9833
101.0	226.79	0.0	1.0	110.0	1.0	1.0	1.8208	80.0	177.0	1.9833
101.0	227.79	0.0	1.0	110.0	1.0	1.0	1.7918	80.0	177.0	1.9833
101.0	228.79	0.0	1.0	110.0	1.0	1.0	1.7644	80.0	177.0	1.9833
101.0	229.79	0.0	1.0	110.0	1.0	1.0	1.7388	80.0	177.0	1.9833
101.0	230.79	0.0	1.0	110.0	1.0	1.0	1.7152	80.0	177.0	1.9833
101.0	231.79	0.0	1.0	110.0	1.0	1.0	1.6935	80.0	177.0	1.9833
101.0	232.79	0.0	1.0	110.0	1.0	1.0	1.6739	80.0	177.0	1.9833
101.0	233.79	0.0	1.0	110.0	1.0	1.0	1.6564	80.0	177.0	1.9833
101.0	234.42	1.73	8.0	0.0	0.0	0.0	1.6466	80.0	177.0	1.9833
101.0	234.79	0.0	1.0	110.0	1.0	1.0	1.6413	80.0	177.0	1.9833
101.0	235.79	0.0	1.0	110.0	1.0	1.0	1.6285	80.0	177.0	1.9833
101.0	236.79	0.0	1.0	110.0	1.0	1.0	1.6181	80.0	177.0	1.9833
101.0	237.79	0.0	1.0	110.0	1.0	1.0	1.6102	80.0	177.0	1.9833
101.0	238.79	0.0	1.0	110.0	1.0	1.0	1.6048	80.0	177.0	1.9833
101.0	239.42	2.08	8.0	0.0	0.0	0.0	1.6028	80.0	177.0	1.9833
101.0	239.79	0.0	1.0	110.0	1.0	1.0	1.6021	80.0	177.0	1.9833
101.0	240.79	0.0	1.0	110.0	1.0	1.0	1.602	80.0	177.0	1.9833
101.0	241.79	0.0	1.0	100.0	1.0	1.0	1.6045	80.0	177.0	1.9833
101.0	242.79	0.0	1.0	100.0	1.0	1.0	1.6098	80.0	177.0	1.9833
101.0	243.79	0.0	1.0	100.0	1.0	1.0	1.6177	80.0	177.0	1.9833
101.0	244.79	0.0	1.0	100.0	1.0	1.0	1.6284	80.0	177.0	1.9833
101.0	245.79	0.0	1.0	100.0	1.0	1.0	1.6418	80.0	177.0	1.9833
101.0	246.79	0.0	1.0	100.0	1.0	1.0	1.6579	80.0	177.0	1.9833
101.0	247.79	0.0	1.0	100.0	1.0	1.0	1.6767	80.0	177.0	1.9833
101.0	248.42	1.94	8.0	0.0	0.0	0.0	1.6899	80.0	177.0	1.9833
101.0	248.79	0.0	1.0	100.0	1.0	1.0	1.6981	80.0	177.0	1.9833
101.0	249.79	0.0	1.0	100.0	1.0	1.0	1.7221	80.0	177.0	1.9833
101.0	250.79	0.0	1.0	100.0	1.0	1.0	1.7486	80.0	177.0	1.9833
101.0	251.79	0.0	1.0	100.0	1.0	1.0	1.7775	80.0	177.0	1.9833
101.0	252.79	0.0	1.0	100.0	1.0	1.0	1.8086	80.0	177.0	1.9833
101.0	253.42	2.02	8.0	0.0	0.0	0.0	1.8293	80.0	177.0	1.9833
101.0	253.79	0.0	1.0	100.0	1.0	1.0	1.8419	80.0	177.0	1.9833
101.0	254.79	0.0	1.0	100.0	1.0	1.0	1.877	80.0	177.0	1.9833
101.0	255.79	0.0	1.0	110.0	1.0	1.0	1.9137	80.0	177.0	1.9833
101.0	256.79	0.0	1.0	110.0	1.0	1.0	1.9519	80.0	177.0	1.9833
101.0	257.79	0.0	1.0	110.0	1.0	1.0	1.9911	80.0	177.0	1.9833
101.0	258.79	0.0	1.0	110.0	1.0	1.0	2.0312	80.0	177.0	1.9833
101.0	259.79	0.0	1.0	110.0	1.0	1.0	2.0716	80.0	177.0	1.9833
101.0	260.79	0.0	1.0	110.0	1.0	1.0	2.1122	80.0	177.0	1.9833
101.0	261.79	0.0	1.0	110.0	1.0	1.0	2.1524	80.0	177.0	1.9833
101.0	262.42	2.27	8.0	0.0	0.0	0.0	2.1775	80.0	177.0	1.9833
101.0	262.79	0.0	1.0	110.0	1.0	1.0	2.192	80.0	177.0	1.9833
101.0	288.42	1.82	8.0	0.0	0.0	0.0	2.7096	80.0	177.0	1.9833
101.0	317.42	2.79	8.0	0.0	0.0	0.0	2.5619	80.0	177.0	1.9833
101.0	343.42	3.19	8.0	0.0	0.0	0.0	2.4939	80.0	177.0	1.9833
101.0	374.42	4.57	8.0	0.0	0.0	0.0	2.7041	80.0	177.0	1.9833
101.0	409.42	3.86	8.0	0.0	0.0	0.0	2.4788	80.0	177.0	1.9833
101.0	464.42	3.22	8.0	0.0	0.0	0.0	2.6001	80.0	177.0	1.9833
101.0	512.42	4.02	8.0	0.0	0.0	0.0	2.6387	80.0	177.0	1.9833
102.0	0.79167	0.0	1.0	50.0	1.0	1.0	2.6132	49.6	149.6	1.4357
102.0	1.7917	0.0	1.0	50.0	1.0	1.0	2.6132	49.6	149.6	1.4357
102.0	2.7917	0.0	1.0	50.0	1.0	1.0	2.6132	49.6	149.6	1.4357
102.0	3.7917	0.0	1.0	50.0	1.0	1.0	2.613	49.6	149.6	1.4357
102.0	4.7917	0.0	1.0	50.0	1.0	1.0	2.6126	49.6	149.6	1.4357
102.0	5.7917	0.0	1.0	50.0	1.0	1.0	2.6116	49.6	149.6	1.4357
102.0	6.7917	0.0	1.0	50.0	1.0	1.0	2.6098	49.6	149.6	1.4357
102.0	7.4167	0.79	8.0	0.0	0.0	0.0	2.608	49.6	149.6	1.4357
102.0	7.7917	0.0	1.0	50.0	1.0	1.0	2.6067	49.6	149.6	1.4357
102.0	8.7917	0.0	1.0	50.0	1.0	1.0	2.6021	49.6	149.6	1.4357
102.0	9.7917	0.0	1.0	50.0	1.0	1.0	2.5955	49.6	149.6	1.4357
102.0	10.792	0.0	1.0	50.0	1.0	1.0	2.5868	49.6	149.6	1.4357
102.0	11.792	0.0	1.0	50.0	1.0	1.0	2.5757	49.6	149.6	1.4357
102.0	12.792	0.0	1.0	50.0	1.0	1.0	2.562	49.6	149.6	1.4357
102.0	13.792	0.0	1.0	50.0	1.0	1.0	2.5457	49.6	149.6	1.4357
102.0	14.417	2.0	8.0	0.0	0.0	0.0	2.534	49.6	149.6	1.4357
102.0	14.792	0.0	1.0	60.0	1.0	1.0	2.5265	49.6	149.6	1.4357
102.0	15.792	0.0	1.0	60.0	1.0	1.0	2.5047	49.6	149.6	1.4357
102.0	16.792	0.0	1.0	60.0	1.0	1.0	2.4802	49.6	149.6	1.4357
102.0	17.792	0.0	1.0	60.0	1.0	1.0	2.4531	49.6	149.6	1.4357
102.0	18.792	0.0	1.0	60.0	1.0	1.0	2.4236	49.6	149.6	1.4357
102.0	19.417	0.85	8.0	0.0	0.0	0.0	2.404	49.6	149.6	1.4357
102.0	19.792	0.0	1.0	60.0	1.0	1.0	2.3918	49.6	149.6	1.4357
102.0	20.792	0.0	1.0	60.0	1.0	1.0	2.3578	49.6	149.6	1.4357
102.0	21.792	0.0	1.0	60.0	1.0	1.0	2.322	49.6	149.6	1.4357
102.0	22.792	0.0	1.0	60.0	1.0	1.0	2.2844	49.6	149.6	1.4357
102.0	23.792	0.0	1.0	60.0	1.0	1.0	2.2453	49.6	149.6	1.4357
102.0	24.792	0.0	1.0	60.0	1.0	1.0	2.205	49.6	149.6	1.4357
102.0	25.417	1.62	8.0	0.0	0.0	0.0	2.1792	49.6	149.6	1.4357
102.0	25.792	0.0	1.0	60.0	1.0	1.0	2.1636	49.6	149.6	1.4357
102.0	26.792	0.0	1.0	60.0	1.0	1.0	2.1215	49.6	149.6	1.4357
102.0	27.792	0.0	1.0	60.0	1.0	1.0	2.0788	49.6	149.6	1.4357
102.0	28.792	0.0	1.0	70.0	1.0	1.0	2.0358	49.6	149.6	1.4357
102.0	29.792	0.0	1.0	70.0	1.0	1.0	1.9928	49.6	149.6	1.4357
102.0	30.792	0.0	1.0	70.0	1.0	1.0	1.95	49.6	149.6	1.4357
102.0	31.792	0.0	1.0	70.0	1.0	1.0	1.9076	49.6	149.6	1.4357
102.0	32.792	0.0	1.0	70.0	1.0	1.0	1.8658	49.6	149.6	1.4357
102.0	33.792	0.0	1.0	70.0	1.0	1.0	1.8248	49.6	149.6	1.4357
102.0	34.792	0.0	1.0	70.0	1.0	1.0	1.7848	49.6	149.6	1.4357
102.0	35.417	1.49	8.0	0.0	0.0	0.0	1.7604	49.6	149.6	1.4357
102.0	35.792	0.0	1.0	70.0	1.0	1.0	1.746	49.6	149.6	1.4357
102.0	36.792	0.0	1.0	70.0	1.0	1.0	1.7083	49.6	149.6	1.4357
102.0	37.792	0.0	1.0	70.0	1.0	1.0	1.6721	49.6	149.6	1.4357
102.0	38.792	0.0	1.0	70.0	1.0	1.0	1.6374	49.6	149.6	1.4357
102.0	39.792	0.0	1.0	70.0	1.0	1.0	1.6043	49.6	149.6	1.4357
102.0	40.792	0.0	1.0	70.0	1.0	1.0	1.5729	49.6	149.6	1.4357
102.0	41.792	0.0	1.0	70.0	1.0	1.0	1.5434	49.6	149.6	1.4357
102.0	42.417	1.22	8.0	0.0	0.0	0.0	1.5259	49.6	149.6	1.4357
102.0	42.792	0.0	1.0	70.0	1.0	1.0	1.5158	49.6	149.6	1.4357
102.0	43.792	0.0	1.0	70.0	1.0	1.0	1.4903	49.6	149.6	1.4357
102.0	44.792	0.0	1.0	70.0	1.0	1.0	1.4669	49.6	149.6	1.4357
102.0	45.792	0.0	1.0	70.0	1.0	1.0	1.4457	49.6	149.6	1.4357
102.0	46.792	0.0	1.0	70.0	1.0	1.0	1.4269	49.6	149.6	1.4357
102.0	47.792	0.0	1.0	70.0	1.0	1.0	1.4105	49.6	149.6	1.4357
102.0	48.792	0.0	1.0	70.0	1.0	1.0	1.3966	49.6	149.6	1.4357
102.0	49.417	1.02	8.0	0.0	0.0	0.0	1.3893	49.6	149.6	1.4357
102.0	49.792	0.0	1.0	70.0	1.0	1.0	1.3854	49.6	149.6	1.4357
102.0	50.792	0.0	1.0	70.0	1.0	1.0	1.3768	49.6	149.6	1.4357
102.0	51.792	0.0	1.0	70.0	1.0	1.0	1.371	49.6	149.6	1.4357
102.0	52.792	0.0	1.0	70.0	1.0	1.0	1.3681	49.6	149.6	1.4357
102.0	53.792	0.0	1.0	70.0	1.0	1.0	1.3681	49.6	149.6	1.4357
102.0	54.792	0.0	1.0	70.0	1.0	1.0	1.3711	49.6	149.6	1.4357
102.0	55.417	2.48	8.0	0.0	0.0	0.0	1.3746	49.6	149.6	1.4357
102.0	55.792	0.0	1.0	70.0	1.0	1.0	1.3772	49.6	149.6	1.4357
102.0	56.792	0.0	1.0	70.0	1.0	1.0	1.3863	49.6	149.6	1.4357
102.0	57.792	0.0	1.0	70.0	1.0	1.0	1.3985	49.6	149.6	1.4357
102.0	58.792	0.0	1.0	70.0	1.0	1.0	1.4139	49.6	149.6	1.4357
102.0	59.792	0.0	1.0	70.0	1.0	1.0	1.4322	49.6	149.6	1.4357
102.0	60.792	0.0	1.0	70.0	1.0	1.0	1.4536	49.6	149.6	1.4357
102.0	61.792	0.0	1.0	70.0	1.0	1.0	1.478	49.6	149.6	1.4357
102.0	62.792	0.0	1.0	70.0	1.0	1.0	1.5051	49.6	149.6	1.4357
102.0	63.417	1.6	8.0	0.0	0.0	0.0	1.5234	49.6	149.6	1.4357
102.0	63.792	0.0	1.0	70.0	1.0	1.0	1.5349	49.6	149.6	1.4357
102.0	64.792	0.0	1.0	70.0	1.0	1.0	1.5672	49.6	149.6	1.4357
102.0	65.792	0.0	1.0	70.0	1.0	1.0	1.6017	49.6	149.6	1.4357
102.0	66.792	0.0	1.0	70.0	1.0	1.0	1.6381	49.6	149.6	1.4357
102.0	67.792	0.0	1.0	70.0	1.0	1.0	1.6762	49.6	149.6	1.4357
102.0	68.792	0.0	1.0	70.0	1.0	1.0	1.7156	49.6	149.6	1.4357
102.0	69.792	0.0	1.0	70.0	1.0	1.0	1.756	49.6	149.6	1.4357
102.0	70.417	0.6	8.0	0.0	0.0	0.0	1.7815	49.6	149.6	1.4357
102.0	77.417	0.26	8.0	0.0	0.0	0.0	2.0607	49.6	149.6	1.4357
102.0	81.417	1.52	8.0	0.0	0.0	0.0	2.2198	49.6	149.6	1.4357
102.0	81.792	0.0	1.0	50.0	1.0	1.0	2.2356	49.6	149.6	1.4357
102.0	82.792	0.0	1.0	50.0	1.0	1.0	2.2786	49.6	149.6	1.4357
102.0	83.792	0.0	1.0	50.0	1.0	1.0	2.3232	49.6	149.6	1.4357
102.0	84.792	0.0	1.0	50.0	1.0	1.0	2.3691	49.6	149.6	1.4357
102.0	85.792	0.0	1.0	50.0	1.0	1.0	2.4163	49.6	149.6	1.4357
102.0	86.792	0.0	1.0	50.0	1.0	1.0	2.4641	49.6	149.6	1.4357
102.0	87.792	0.0	1.0	50.0	1.0	1.0	2.5119	49.6	149.6	1.4357
102.0	88.792	0.0	1.0	50.0	1.0	1.0	2.559	49.6	149.6	1.4357
102.0	89.792	0.0	1.0	50.0	1.0	1.0	2.6046	49.6	149.6	1.4357
102.0	90.792	0.0	1.0	50.0	1.0	1.0	2.6478	49.6	149.6	1.4357
102.0	91.417	1.04	8.0	0.0	0.0	0.0	2.6732	49.6	149.6	1.4357
102.0	91.792	0.0	1.0	50.0	1.0	1.0	2.6878	49.6	149.6	1.4357
102.0	92.792	0.0	1.0	50.0	1.0	1.0	2.724	49.6	149.6	1.4357
102.0	93.792	0.0	1.0	50.0	1.0	1.0	2.7556	49.6	149.6	1.4357
102.0	94.792	0.0	1.0	50.0	1.0	1.0	2.7821	49.6	149.6	1.4357
102.0	95.792	0.0	1.0	50.0	1.0	1.0	2.803	49.6	149.6	1.4357
102.0	96.792	0.0	1.0	50.0	1.0	1.0	2.8181	49.6	149.6	1.4357
102.0	97.792	0.0	1.0	50.0	1.0	1.0	2.8272	49.6	149.6	1.4357
102.0	98.417	1.68	8.0	0.0	0.0	0.0	2.8297	49.6	149.6	1.4357
102.0	98.792	0.0	1.0	50.0	1.0	1.0	2.8301	49.6	149.6	1.4357
102.0	99.792	0.0	1.0	50.0	1.0	1.0	2.8268	49.6	149.6	1.4357
102.0	100.79	0.0	1.0	50.0	1.0	1.0	2.8175	49.6	149.6	1.4357
102.0	101.79	0.0	1.0	50.0	1.0	1.0	2.8022	49.6	149.6	1.4357
102.0	102.79	0.0	1.0	50.0	1.0	1.0	2.7814	49.6	149.6	1.4357
102.0	103.79	0.0	1.0	50.0	1.0	1.0	2.7552	49.6	149.6	1.4357
102.0	104.79	0.0	1.0	50.0	1.0	1.0	2.724	49.6	149.6	1.4357
102.0	105.42	1.13	8.0	0.0	0.0	0.0	2.702	49.6	149.6	1.4357
102.0	105.79	0.0	1.0	50.0	1.0	1.0	2.6883	49.6	149.6	1.4357
102.0	106.79	0.0	1.0	50.0	1.0	1.0	2.6484	49.6	149.6	1.4357
102.0	107.79	0.0	1.0	50.0	1.0	1.0	2.6049	49.6	149.6	1.4357
102.0	108.79	0.0	1.0	50.0	1.0	1.0	2.5581	49.6	149.6	1.4357
102.0	109.79	0.0	1.0	50.0	1.0	1.0	2.5085	49.6	149.6	1.4357
102.0	110.42	1.52	8.0	0.0	0.0	0.0	2.4761	49.6	149.6	1.4357
102.0	110.79	0.0	1.0	50.0	1.0	1.0	2.4567	49.6	149.6	1.4357
102.0	111.79	0.0	1.0	50.0	1.0	1.0	2.403	49.6	149.6	1.4357
102.0	112.42	3.82	8.0	0.0	0.0	0.0	2.3685	49.6	149.6	1.4357
102.0	112.79	0.0	1.0	50.0	1.0	1.0	2.348	49.6	149.6	1.4357
102.0	113.79	0.0	1.0	50.0	1.0	1.0	2.2919	49.6	149.6	1.4357
102.0	114.79	0.0	1.0	50.0	1.0	1.0	2.2353	49.6	149.6	1.4357
102.0	115.79	0.0	1.0	50.0	1.0	1.0	2.1786	49.6	149.6	1.4357
102.0	116.42	2.38	8.0	0.0	0.0	0.0	2.1429	49.6	149.6	1.4357
102.0	116.79	0.0	1.0	50.0	1.0	1.0	2.1221	49.6	149.6	1.4357
102.0	117.79	0.0	1.0	50.0	1.0	1.0	2.0661	49.6	149.6	1.4357
102.0	118.79	0.0	1.0	50.0	1.0	1.0	2.0109	49.6	149.6	1.4357
102.0	119.79	0.0	1.0	70.0	1.0	1.0	1.957	49.6	149.6	1.4357
102.0	120.79	0.0	1.0	70.0	1.0	1.0	1.9045	49.6	149.6	1.4357
102.0	121.79	0.0	1.0	70.0	1.0	1.0	1.8536	49.6	149.6	1.4357
102.0	122.79	0.0	1.0	70.0	1.0	1.0	1.8047	49.6	149.6	1.4357
102.0	123.79	0.0	1.0	70.0	1.0	1.0	1.7579	49.6	149.6	1.4357
102.0	124.79	0.0	1.0	70.0	1.0	1.0	1.7133	49.6	149.6	1.4357
102.0	125.79	0.0	1.0	70.0	1.0	1.0	1.6711	49.6	149.6	1.4357
102.0	126.42	1.88	8.0	0.0	0.0	0.0	1.6457	49.6	149.6	1.4357
102.0	126.79	0.0	1.0	70.0	1.0	1.0	1.6312	49.6	149.6	1.4357
102.0	127.79	0.0	1.0	70.0	1.0	1.0	1.5938	49.6	149.6	1.4357
102.0	128.79	0.0	1.0	70.0	1.0	1.0	1.5589	49.6	149.6	1.4357
102.0	129.79	0.0	1.0	70.0	1.0	1.0	1.5266	49.6	149.6	1.4357
102.0	130.79	0.0	1.0	70.0	1.0	1.0	1.4969	49.6	149.6	1.4357
102.0	131.79	0.0	1.0	70.0	1.0	1.0	1.4698	49.6	149.6	1.4357
102.0	132.79	0.0	1.0	70.0	1.0	1.0	1.4453	49.6	149.6	1.4357
102.0	133.42	1.47	8.0	0.0	0.0	0.0	1.4313	49.6	149.6	1.4357
102.0	133.79	0.0	1.0	70.0	1.0	1.0	1.4236	49.6	149.6	1.4357
102.0	134.79	0.0	1.0	70.0	1.0	1.0	1.4046	49.6	149.6	1.4357
102.0	135.79	0.0	1.0	70.0	1.0	1.0	1.3885	49.6	149.6	1.4357
102.0	136.79	0.0	1.0	70.0	1.0	1.0	1.3751	49.6	149.6	1.4357
102.0	137.79	0.0	1.0	70.0	1.0	1.0	1.3648	49.6	149.6	1.4357
102.0	138.79	0.0	1.0	70.0	1.0	1.0	1.3574	49.6	149.6	1.4357
102.0	139.79	0.0	1.0	70.0	1.0	1.0	1.353	49.6	149.6	1.4357
102.0	140.79	0.0	1.0	70.0	1.0	1.0	1.3518	49.6	149.6	1.4357
102.0	141.79	0.0	1.0	70.0	1.0	1.0	1.3537	49.6	149.6	1.4357
102.0	142.79	0.0	1.0	70.0	1.0	1.0	1.3588	49.6	149.6	1.4357
102.0	143.79	0.0	1.0	70.0	1.0	1.0	1.3672	49.6	149.6	1.4357
102.0	144.79	0.0	1.0	70.0	1.0	1.0	1.3789	49.6	149.6	1.4357
102.0	145.79	0.0	1.0	70.0	1.0	1.0	1.3938	49.6	149.6	1.4357
102.0	146.79	0.0	1.0	70.0	1.0	1.0	1.412	49.6	149.6	1.4357
102.0	147.42	1.34	8.0	0.0	0.0	0.0	1.4251	49.6	149.6	1.4357
102.0	147.79	0.0	1.0	70.0	1.0	1.0	1.4334	49.6	149.6	1.4357
102.0	148.79	0.0	1.0	70.0	1.0	1.0	1.458	49.6	149.6	1.4357
102.0	149.79	0.0	1.0	70.0	1.0	1.0	1.4856	49.6	149.6	1.4357
102.0	150.79	0.0	1.0	70.0	1.0	1.0	1.5161	49.6	149.6	1.4357
102.0	151.79	0.0	1.0	70.0	1.0	1.0	1.5493	49.6	149.6	1.4357
102.0	152.79	0.0	1.0	70.0	1.0	1.0	1.5849	49.6	149.6	1.4357
102.0	153.79	0.0	1.0	70.0	1.0	1.0	1.6228	49.6	149.6	1.4357
102.0	154.42	1.11	8.0	0.0	0.0	0.0	1.6476	49.6	149.6	1.4357
102.0	154.79	0.0	1.0	70.0	1.0	1.0	1.6625	49.6	149.6	1.4357
102.0	155.79	0.0	1.0	70.0	1.0	1.0	1.7038	49.6	149.6	1.4357
102.0	156.79	0.0	1.0	70.0	1.0	1.0	1.7462	49.6	149.6	1.4357
102.0	157.79	0.0	1.0	70.0	1.0	1.0	1.7894	49.6	149.6	1.4357
102.0	158.79	0.0	1.0	70.0	1.0	1.0	1.8328	49.6	149.6	1.4357
102.0	159.79	0.0	1.0	70.0	1.0	1.0	1.8761	49.6	149.6	1.4357
102.0	160.79	0.0	1.0	70.0	1.0	1.0	1.9188	49.6	149.6	1.4357
102.0	161.42	1.29	8.0	0.0	0.0	0.0	1.9452	49.6	149.6	1.4357
102.0	161.79	0.0	1.0	70.0	1.0	1.0	1.9604	49.6	149.6	1.4357
102.0	162.79	0.0	1.0	70.0	1.0	1.0	2.0005	49.6	149.6	1.4357
102.0	163.79	0.0	1.0	70.0	1.0	1.0	2.0386	49.6	149.6	1.4357
102.0	164.79	0.0	1.0	70.0	1.0	1.0	2.0744	49.6	149.6	1.4357
102.0	165.79	0.0	1.0	70.0	1.0	1.0	2.1074	49.6	149.6	1.4357
102.0	166.79	0.0	1.0	70.0	1.0	1.0	2.1373	49.6	149.6	1.4357
102.0	167.79	0.0	1.0	70.0	1.0	1.0	2.1638	49.6	149.6	1.4357
102.0	168.42	1.13	8.0	0.0	0.0	0.0	2.1787	49.6	149.6	1.4357
102.0	168.79	0.0	1.0	70.0	1.0	1.0	2.1867	49.6	149.6	1.4357
102.0	169.79	0.0	1.0	70.0	1.0	1.0	2.2058	49.6	149.6	1.4357
102.0	170.79	0.0	1.0	70.0	1.0	1.0	2.2209	49.6	149.6	1.4357
102.0	171.79	0.0	1.0	70.0	1.0	1.0	2.232	49.6	149.6	1.4357
102.0	172.79	0.0	1.0	70.0	1.0	1.0	2.2389	49.6	149.6	1.4357
102.0	173.79	0.0	1.0	70.0	1.0	1.0	2.2418	49.6	149.6	1.4357
102.0	174.79	0.0	1.0	70.0	1.0	1.0	2.2406	49.6	149.6	1.4357
102.0	175.42	1.19	8.0	0.0	0.0	0.0	2.2378	49.6	149.6	1.4357
102.0	175.79	0.0	1.0	70.0	1.0	1.0	2.2355	49.6	149.6	1.4357
102.0	176.79	0.0	1.0	70.0	1.0	1.0	2.2266	49.6	149.6	1.4357
102.0	177.79	0.0	1.0	70.0	1.0	1.0	2.214	49.6	149.6	1.4357
102.0	178.42	8.27	8.0	0.0	0.0	0.0	2.2043	49.6	149.6	1.4357
102.0	178.79	0.0	1.0	70.0	1.0	1.0	2.198	49.6	149.6	1.4357
102.0	179.79	0.0	1.0	70.0	1.0	1.0	2.1788	49.6	149.6	1.4357
102.0	180.79	0.0	1.0	70.0	1.0	1.0	2.1566	49.6	149.6	1.4357
102.0	181.79	0.0	1.0	70.0	1.0	1.0	2.1317	49.6	149.6	1.4357
102.0	182.42	1.39	8.0	0.0	0.0	0.0	2.1147	49.6	149.6	1.4357
102.0	182.79	0.0	1.0	70.0	1.0	1.0	2.1043	49.6	149.6	1.4357
102.0	183.79	0.0	1.0	70.0	1.0	1.0	2.0749	49.6	149.6	1.4357
102.0	184.79	0.0	1.0	70.0	1.0	1.0	2.0435	49.6	149.6	1.4357
102.0	185.79	0.0	1.0	70.0	1.0	1.0	2.0106	49.6	149.6	1.4357
102.0	186.79	0.0	1.0	70.0	1.0	1.0	1.9765	49.6	149.6	1.4357
102.0	187.79	0.0	1.0	70.0	1.0	1.0	1.9413	49.6	149.6	1.4357
102.0	188.42	1.65	8.0	0.0	0.0	0.0	1.9187	49.6	149.6	1.4357
102.0	188.79	0.0	1.0	70.0	1.0	1.0	1.9054	49.6	149.6	1.4357
102.0	189.79	0.0	1.0	70.0	1.0	1.0	1.869	49.6	149.6	1.4357
102.0	190.79	0.0	1.0	70.0	1.0	1.0	1.8324	49.6	149.6	1.4357
102.0	191.79	0.0	1.0	70.0	1.0	1.0	1.7959	49.6	149.6	1.4357
102.0	192.79	0.0	1.0	70.0	1.0	1.0	1.7597	49.6	149.6	1.4357
102.0	193.79	0.0	1.0	70.0	1.0	1.0	1.724	49.6	149.6	1.4357
102.0	194.79	0.0	1.0	70.0	1.0	1.0	1.689	49.6	149.6	1.4357
102.0	195.79	0.0	1.0	70.0	1.0	1.0	1.6549	49.6	149.6	1.4357
102.0	196.42	1.22	8.0	0.0	0.0	0.0	1.634	49.6	149.6	1.4357
102.0	196.79	0.0	1.0	70.0	1.0	1.0	1.6219	49.6	149.6	1.4357
102.0	197.79	0.0	1.0	70.0	1.0	1.0	1.5903	49.6	149.6	1.4357
102.0	198.79	0.0	1.0	70.0	1.0	1.0	1.5601	49.6	149.6	1.4357
102.0	199.79	0.0	1.0	70.0	1.0	1.0	1.5315	49.6	149.6	1.4357
102.0	200.79	0.0	1.0	70.0	1.0	1.0	1.5047	49.6	149.6	1.4357
102.0	201.79	0.0	1.0	70.0	1.0	1.0	1.4798	49.6	149.6	1.4357
102.0	202.79	0.0	1.0	70.0	1.0	1.0	1.4569	49.6	149.6	1.4357
102.0	203.42	1.38	8.0	0.0	0.0	0.0	1.4436	49.6	149.6	1.4357
102.0	203.79	0.0	1.0	70.0	1.0	1.0	1.4362	49.6	149.6	1.4357
102.0	204.79	0.0	1.0	70.0	1.0	1.0	1.4178	49.6	149.6	1.4357
102.0	205.79	0.0	1.0	70.0	1.0	1.0	1.4018	49.6	149.6	1.4357
102.0	206.79	0.0	1.0	70.0	1.0	1.0	1.3883	49.6	149.6	1.4357
102.0	207.79	0.0	1.0	70.0	1.0	1.0	1.3775	49.6	149.6	1.4357
102.0	208.79	0.0	1.0	70.0	1.0	1.0	1.3693	49.6	149.6	1.4357
102.0	209.79	0.0	1.0	70.0	1.0	1.0	1.364	49.6	149.6	1.4357
102.0	210.42	1.09	8.0	0.0	0.0	0.0	1.3621	49.6	149.6	1.4357
102.0	210.79	0.0	1.0	70.0	1.0	1.0	1.3616	49.6	149.6	1.4357
102.0	211.79	0.0	1.0	70.0	1.0	1.0	1.3621	49.6	149.6	1.4357
102.0	212.79	0.0	1.0	70.0	1.0	1.0	1.3657	49.6	149.6	1.4357
102.0	213.79	0.0	1.0	70.0	1.0	1.0	1.3724	49.6	149.6	1.4357
102.0	214.79	0.0	1.0	70.0	1.0	1.0	1.3823	49.6	149.6	1.4357
102.0	215.79	0.0	1.0	70.0	1.0	1.0	1.3952	49.6	149.6	1.4357
102.0	216.42	1.38	8.0	0.0	0.0	0.0	1.405	49.6	149.6	1.4357
102.0	216.79	0.0	1.0	70.0	1.0	1.0	1.4114	49.6	149.6	1.4357
102.0	217.79	0.0	1.0	70.0	1.0	1.0	1.4307	49.6	149.6	1.4357
102.0	218.79	0.0	1.0	70.0	1.0	1.0	1.453	49.6	149.6	1.4357
102.0	219.79	0.0	1.0	70.0	1.0	1.0	1.4783	49.6	149.6	1.4357
102.0	220.79	0.0	1.0	70.0	1.0	1.0	1.5065	49.6	149.6	1.4357
102.0	221.79	0.0	1.0	70.0	1.0	1.0	1.5373	49.6	149.6	1.4357
102.0	222.79	0.0	1.0	70.0	1.0	1.0	1.5707	49.6	149.6	1.4357
102.0	223.79	0.0	1.0	70.0	1.0	1.0	1.6062	49.6	149.6	1.4357
102.0	224.42	1.84	8.0	0.0	0.0	0.0	1.6297	49.6	149.6	1.4357
102.0	224.79	0.0	1.0	70.0	1.0	1.0	1.6438	49.6	149.6	1.4357
102.0	225.79	0.0	1.0	70.0	1.0	1.0	1.683	49.6	149.6	1.4357
102.0	226.79	0.0	1.0	70.0	1.0	1.0	1.7235	49.6	149.6	1.4357
102.0	227.79	0.0	1.0	70.0	1.0	1.0	1.7648	49.6	149.6	1.4357
102.0	228.79	0.0	1.0	70.0	1.0	1.0	1.8067	49.6	149.6	1.4357
102.0	229.79	0.0	1.0	70.0	1.0	1.0	1.8486	49.6	149.6	1.4357
102.0	230.79	0.0	1.0	70.0	1.0	1.0	1.8902	49.6	149.6	1.4357
102.0	231.42	1.71	8.0	0.0	0.0	0.0	1.916	49.6	149.6	1.4357
102.0	231.79	0.0	1.0	70.0	1.0	1.0	1.931	49.6	149.6	1.4357
102.0	232.79	0.0	1.0	70.0	1.0	1.0	1.9704	49.6	149.6	1.4357
102.0	233.79	0.0	1.0	70.0	1.0	1.0	2.0083	49.6	149.6	1.4357
102.0	234.79	0.0	1.0	70.0	1.0	1.0	2.044	49.6	149.6	1.4357
102.0	235.42	2.31	8.0	0.0	0.0	0.0	2.0653	49.6	149.6	1.4357
102.0	235.79	0.0	1.0	70.0	1.0	1.0	2.0773	49.6	149.6	1.4357
102.0	236.79	0.0	1.0	70.0	1.0	1.0	2.1077	49.6	149.6	1.4357
102.0	237.79	0.0	1.0	70.0	1.0	1.0	2.1351	49.6	149.6	1.4357
102.0	238.79	0.0	1.0	70.0	1.0	1.0	2.1591	49.6	149.6	1.4357
102.0	239.79	0.0	1.0	70.0	1.0	1.0	2.1795	49.6	149.6	1.4357
102.0	240.79	0.0	1.0	70.0	1.0	1.0	2.1961	49.6	149.6	1.4357
102.0	241.79	0.0	1.0	70.0	1.0	1.0	2.2089	49.6	149.6	1.4357
102.0	242.79	0.0	1.0	70.0	1.0	1.0	2.2178	49.6	149.6	1.4357
102.0	243.79	0.0	1.0	70.0	1.0	1.0	2.2227	49.6	149.6	1.4357
102.0	244.79	0.0	1.0	70.0	1.0	1.0	2.2236	49.6	149.6	1.4357
102.0	245.42	1.34	8.0	0.0	0.0	0.0	2.2223	49.6	149.6	1.4357
102.0	245.79	0.0	1.0	70.0	1.0	1.0	2.2208	49.6	149.6	1.4357
102.0	246.79	0.0	1.0	70.0	1.0	1.0	2.2141	49.6	149.6	1.4357
102.0	247.79	0.0	1.0	70.0	1.0	1.0	2.2039	49.6	149.6	1.4357
102.0	248.79	0.0	1.0	70.0	1.0	1.0	2.1902	49.6	149.6	1.4357
102.0	249.79	0.0	1.0	70.0	1.0	1.0	2.1733	49.6	149.6	1.4357
102.0	250.42	3.79	8.0	0.0	0.0	0.0	2.1611	49.6	149.6	1.4357
102.0	250.79	0.0	1.0	70.0	1.0	1.0	2.1533	49.6	149.6	1.4357
102.0	251.79	0.0	1.0	70.0	1.0	1.0	2.1307	49.6	149.6	1.4357
102.0	252.79	0.0	1.0	70.0	1.0	1.0	2.1055	49.6	149.6	1.4357
102.0	253.79	0.0	1.0	70.0	1.0	1.0	2.0781	49.6	149.6	1.4357
102.0	254.79	0.0	1.0	70.0	1.0	1.0	2.0487	49.6	149.6	1.4357
102.0	255.79	0.0	1.0	70.0	1.0	1.0	2.0176	49.6	149.6	1.4357
102.0	256.79	0.0	1.0	70.0	1.0	1.0	1.9851	49.6	149.6	1.4357
102.0	257.79	0.0	1.0	70.0	1.0	1.0	1.9515	49.6	149.6	1.4357
102.0	258.79	0.0	1.0	70.0	1.0	1.0	1.9171	49.6	149.6	1.4357
102.0	259.42	2.57	8.0	0.0	0.0	0.0	1.895	49.6	149.6	1.4357
102.0	259.79	0.0	1.0	70.0	1.0	1.0	1.882	49.6	149.6	1.4357
102.0	260.79	0.0	1.0	70.0	1.0	1.0	1.8466	49.6	149.6	1.4357
102.0	261.79	0.0	1.0	70.0	1.0	1.0	1.8112	49.6	149.6	1.4357
102.0	262.79	0.0	1.0	70.0	1.0	1.0	1.7758	49.6	149.6	1.4357
102.0	263.79	0.0	1.0	70.0	1.0	1.0	1.7409	49.6	149.6	1.4357
102.0	264.79	0.0	1.0	70.0	1.0	1.0	1.7065	49.6	149.6	1.4357
102.0	265.79	0.0	1.0	70.0	1.0	1.0	1.6729	49.6	149.6	1.4357
102.0	266.79	0.0	1.0	100.0	1.0	1.0	1.6403	49.6	149.6	1.4357
102.0	267.79	0.0	1.0	100.0	1.0	1.0	1.6089	49.6	149.6	1.4357
102.0	268.79	0.0	1.0	100.0	1.0	1.0	1.5788	49.6	149.6	1.4357
102.0	269.79	0.0	1.0	100.0	1.0	1.0	1.5501	49.6	149.6	1.4357
102.0	270.42	2.53	8.0	0.0	0.0	0.0	1.5328	49.6	149.6	1.4357
102.0	270.79	0.0	1.0	100.0	1.0	1.0	1.5229	49.6	149.6	1.4357
102.0	271.79	0.0	1.0	100.0	1.0	1.0	1.4973	49.6	149.6	1.4357
102.0	272.79	0.0	1.0	100.0	1.0	1.0	1.4733	49.6	149.6	1.4357
102.0	273.79	0.0	1.0	100.0	1.0	1.0	1.4507	49.6	149.6	1.4357
102.0	274.79	0.0	1.0	100.0	1.0	1.0	1.4295	49.6	149.6	1.4357
102.0	275.79	0.0	1.0	100.0	1.0	1.0	1.4097	49.6	149.6	1.4357
102.0	276.79	0.0	1.0	100.0	1.0	1.0	1.3912	49.6	149.6	1.4357
102.0	277.42	1.66	8.0	0.0	0.0	0.0	1.3801	49.6	149.6	1.4357
102.0	277.79	0.0	1.0	100.0	1.0	1.0	1.3739	49.6	149.6	1.4357
102.0	278.79	0.0	1.0	100.0	1.0	1.0	1.3577	49.6	149.6	1.4357
102.0	279.79	0.0	1.0	100.0	1.0	1.0	1.3426	49.6	149.6	1.4357
102.0	280.79	0.0	1.0	70.0	1.0	1.0	1.3286	49.6	149.6	1.4357
102.0	281.79	0.0	1.0	70.0	1.0	1.0	1.3156	49.6	149.6	1.4357
102.0	282.79	0.0	1.0	70.0	1.0	1.0	1.3036	49.6	149.6	1.4357
102.0	283.79	0.0	1.0	70.0	1.0	1.0	1.2927	49.6	149.6	1.4357
102.0	284.42	0.78	8.0	0.0	0.0	0.0	1.2864	49.6	149.6	1.4357
102.0	284.79	0.0	1.0	70.0	1.0	1.0	1.2829	49.6	149.6	1.4357
102.0	285.79	0.0	1.0	70.0	1.0	1.0	1.2744	49.6	149.6	1.4357
102.0	286.79	0.0	1.0	70.0	1.0	1.0	1.2674	49.6	149.6	1.4357
102.0	287.79	0.0	1.0	70.0	1.0	1.0	1.2621	49.6	149.6	1.4357
102.0	288.79	0.0	1.0	70.0	1.0	1.0	1.2588	49.6	149.6	1.4357
102.0	289.79	0.0	1.0	70.0	1.0	1.0	1.2576	49.6	149.6	1.4357
102.0	290.79	0.0	1.0	70.0	1.0	1.0	1.259	49.6	149.6	1.4357
102.0	291.79	0.0	1.0	70.0	1.0	1.0	1.2631	49.6	149.6	1.4357
102.0	292.79	0.0	1.0	70.0	1.0	1.0	1.2702	49.6	149.6	1.4357
102.0	293.79	0.0	1.0	70.0	1.0	1.0	1.2805	49.6	149.6	1.4357
102.0	294.42	1.63	8.0	0.0	0.0	0.0	1.2887	49.6	149.6	1.4357
102.0	294.79	0.0	1.0	70.0	1.0	1.0	1.2942	49.6	149.6	1.4357
102.0	295.79	0.0	1.0	70.0	1.0	1.0	1.3115	49.6	149.6	1.4357
102.0	296.79	0.0	1.0	70.0	1.0	1.0	1.3325	49.6	149.6	1.4357
102.0	297.42	1.1	8.0	0.0	0.0	0.0	1.3477	49.6	149.6	1.4357
102.0	297.79	0.0	1.0	70.0	1.0	1.0	1.3574	49.6	149.6	1.4357
102.0	298.79	0.0	1.0	70.0	1.0	1.0	1.386	49.6	149.6	1.4357
102.0	299.79	0.0	1.0	70.0	1.0	1.0	1.4185	49.6	149.6	1.4357
102.0	300.79	0.0	1.0	70.0	1.0	1.0	1.4547	49.6	149.6	1.4357
102.0	301.79	0.0	1.0	70.0	1.0	1.0	1.4945	49.6	149.6	1.4357
102.0	302.79	0.0	1.0	70.0	1.0	1.0	1.5377	49.6	149.6	1.4357
102.0	303.79	0.0	1.0	70.0	1.0	1.0	1.5839	49.6	149.6	1.4357
102.0	304.79	0.0	1.0	70.0	1.0	1.0	1.6329	49.6	149.6	1.4357
102.0	305.79	0.0	1.0	70.0	1.0	1.0	1.6843	49.6	149.6	1.4357
102.0	306.79	0.0	1.0	70.0	1.0	1.0	1.7375	49.6	149.6	1.4357
102.0	307.79	0.0	1.0	70.0	1.0	1.0	1.792	49.6	149.6	1.4357
102.0	308.42	0.83	8.0	0.0	0.0	0.0	1.8268	49.6	149.6	1.4357
102.0	308.79	0.0	1.0	70.0	1.0	1.0	1.8473	49.6	149.6	1.4357
102.0	309.79	0.0	1.0	70.0	1.0	1.0	1.9027	49.6	149.6	1.4357
102.0	310.79	0.0	1.0	70.0	1.0	1.0	1.9577	49.6	149.6	1.4357
102.0	311.79	0.0	1.0	70.0	1.0	1.0	2.0116	49.6	149.6	1.4357
102.0	312.79	0.0	1.0	70.0	1.0	1.0	2.0638	49.6	149.6	1.4357
102.0	313.79	0.0	1.0	70.0	1.0	1.0	2.1136	49.6	149.6	1.4357
102.0	314.79	0.0	1.0	70.0	1.0	1.0	2.1606	49.6	149.6	1.4357
102.0	315.42	1.03	8.0	0.0	0.0	0.0	2.1885	49.6	149.6	1.4357
102.0	315.79	0.0	1.0	70.0	1.0	1.0	2.2041	49.6	149.6	1.4357
102.0	316.79	0.0	1.0	70.0	1.0	1.0	2.2438	49.6	149.6	1.4357
102.0	317.79	0.0	1.0	70.0	1.0	1.0	2.2792	49.6	149.6	1.4357
102.0	318.79	0.0	1.0	70.0	1.0	1.0	2.3099	49.6	149.6	1.4357
102.0	319.79	0.0	1.0	70.0	1.0	1.0	2.3357	49.6	149.6	1.4357
102.0	320.79	0.0	1.0	70.0	1.0	1.0	2.3564	49.6	149.6	1.4357
102.0	321.79	0.0	1.0	70.0	1.0	1.0	2.3719	49.6	149.6	1.4357
102.0	322.42	0.99	8.0	0.0	0.0	0.0	2.3789	49.6	149.6	1.4357
102.0	322.79	0.0	1.0	70.0	1.0	1.0	2.382	49.6	149.6	1.4357
102.0	323.79	0.0	1.0	70.0	1.0	1.0	2.3869	49.6	149.6	1.4357
102.0	324.79	0.0	1.0	70.0	1.0	1.0	2.3865	49.6	149.6	1.4357
102.0	325.79	0.0	1.0	70.0	1.0	1.0	2.3811	49.6	149.6	1.4357
102.0	326.79	0.0	1.0	70.0	1.0	1.0	2.3707	49.6	149.6	1.4357
102.0	327.79	0.0	1.0	70.0	1.0	1.0	2.3557	49.6	149.6	1.4357
102.0	328.42	1.46	8.0	0.0	0.0	0.0	2.344	49.6	149.6	1.4357
102.0	328.79	0.0	1.0	70.0	1.0	1.0	2.3363	49.6	149.6	1.4357
102.0	329.79	0.0	1.0	70.0	1.0	1.0	2.3128	49.6	149.6	1.4357
102.0	330.79	0.0	1.0	70.0	1.0	1.0	2.2856	49.6	149.6	1.4357
102.0	331.79	0.0	1.0	70.0	1.0	1.0	2.2549	49.6	149.6	1.4357
102.0	332.79	0.0	1.0	70.0	1.0	1.0	2.2212	49.6	149.6	1.4357
102.0	333.79	0.0	1.0	70.0	1.0	1.0	2.1848	49.6	149.6	1.4357
102.0	334.79	0.0	1.0	70.0	1.0	1.0	2.1461	49.6	149.6	1.4357
102.0	335.42	1.62	8.0	0.0	0.0	0.0	2.1207	49.6	149.6	1.4357
102.0	335.79	0.0	1.0	70.0	1.0	1.0	2.1055	49.6	149.6	1.4357
102.0	336.79	0.0	1.0	70.0	1.0	1.0	2.0632	49.6	149.6	1.4357
102.0	337.79	0.0	1.0	70.0	1.0	1.0	2.0198	49.6	149.6	1.4357
102.0	338.79	0.0	1.0	70.0	1.0	1.0	1.9756	49.6	149.6	1.4357
102.0	339.79	0.0	1.0	70.0	1.0	1.0	1.9307	49.6	149.6	1.4357
102.0	340.79	0.0	1.0	70.0	1.0	1.0	1.8857	49.6	149.6	1.4357
102.0	341.79	0.0	1.0	70.0	1.0	1.0	1.8407	49.6	149.6	1.4357
102.0	342.79	0.0	1.0	70.0	1.0	1.0	1.7962	49.6	149.6	1.4357
102.0	343.42	1.2	8.0	0.0	0.0	0.0	1.7684	49.6	149.6	1.4357
102.0	343.79	0.0	1.0	70.0	1.0	1.0	1.7522	49.6	149.6	1.4357
102.0	344.79	0.0	1.0	70.0	1.0	1.0	1.7091	49.6	149.6	1.4357
102.0	345.79	0.0	1.0	70.0	1.0	1.0	1.6671	49.6	149.6	1.4357
102.0	346.79	0.0	1.0	70.0	1.0	1.0	1.6265	49.6	149.6	1.4357
102.0	347.79	0.0	1.0	70.0	1.0	1.0	1.5874	49.6	149.6	1.4357
102.0	348.79	0.0	1.0	70.0	1.0	1.0	1.55	49.6	149.6	1.4357
102.0	349.79	0.0	1.0	70.0	1.0	1.0	1.5144	49.6	149.6	1.4357
102.0	350.42	0.26	8.0	0.0	0.0	0.0	1.4931	49.6	149.6	1.4357
102.0	350.79	0.0	1.0	35.0	1.0	1.0	1.481	49.6	149.6	1.4357
102.0	351.79	0.0	1.0	35.0	1.0	1.0	1.4497	49.6	149.6	1.4357
102.0	352.79	0.0	1.0	35.0	1.0	1.0	1.4208	49.6	149.6	1.4357
102.0	353.79	0.0	1.0	35.0	1.0	1.0	1.3945	49.6	149.6	1.4357
102.0	354.79	0.0	1.0	35.0	1.0	1.0	1.3709	49.6	149.6	1.4357
102.0	355.79	0.0	1.0	35.0	1.0	1.0	1.3505	49.6	149.6	1.4357
102.0	356.79	0.0	1.0	35.0	1.0	1.0	1.3335	49.6	149.6	1.4357
102.0	357.79	0.0	1.0	35.0	1.0	1.0	1.3203	49.6	149.6	1.4357
102.0	358.79	0.0	1.0	35.0	1.0	1.0	1.3114	49.6	149.6	1.4357
102.0	359.79	0.0	1.0	35.0	1.0	1.0	1.3073	49.6	149.6	1.4357
102.0	360.79	0.0	1.0	35.0	1.0	1.0	1.3085	49.6	149.6	1.4357
102.0	361.79	0.0	1.0	35.0	1.0	1.0	1.3155	49.6	149.6	1.4357
102.0	362.79	0.0	1.0	35.0	1.0	1.0	1.3288	49.6	149.6	1.4357
102.0	363.42	1.0	8.0	0.0	0.0	0.0	1.3407	49.6	149.6	1.4357
102.0	363.79	0.0	1.0	35.0	1.0	1.0	1.3491	49.6	149.6	1.4357
102.0	364.79	0.0	1.0	50.0	1.0	1.0	1.3768	49.6	149.6	1.4357
102.0	365.79	0.0	1.0	50.0	1.0	1.0	1.4126	49.6	149.6	1.4357
102.0	366.79	0.0	1.0	50.0	1.0	1.0	1.4567	49.6	149.6	1.4357
102.0	367.79	0.0	1.0	50.0	1.0	1.0	1.5096	49.6	149.6	1.4357
102.0	368.79	0.0	1.0	50.0	1.0	1.0	1.5714	49.6	149.6	1.4357
102.0	369.79	0.0	1.0	50.0	1.0	1.0	1.642	49.6	149.6	1.4357
102.0	370.42	3.78	8.0	0.0	0.0	0.0	1.6908	49.6	149.6	1.4357
102.0	370.79	0.0	1.0	50.0	1.0	1.0	1.7211	49.6	149.6	1.4357
102.0	371.79	0.0	1.0	50.0	1.0	1.0	1.8081	49.6	149.6	1.4357
102.0	372.79	0.0	1.0	50.0	1.0	1.0	1.9024	49.6	149.6	1.4357
102.0	373.79	0.0	1.0	50.0	1.0	1.0	2.0029	49.6	149.6	1.4357
102.0	374.79	0.0	1.0	50.0	1.0	1.0	2.1085	49.6	149.6	1.4357
102.0	375.79	0.0	1.0	50.0	1.0	1.0	2.2177	49.6	149.6	1.4357
102.0	376.79	0.0	1.0	50.0	1.0	1.0	2.3292	49.6	149.6	1.4357
102.0	377.79	0.0	1.0	50.0	1.0	1.0	2.4413	49.6	149.6	1.4357
102.0	378.42	3.98	8.0	0.0	0.0	0.0	2.5115	49.6	149.6	1.4357
102.0	378.79	0.0	1.0	60.0	1.0	1.0	2.5524	49.6	149.6	1.4357
102.0	379.79	0.0	1.0	60.0	1.0	1.0	2.661	49.6	149.6	1.4357
102.0	380.79	0.0	1.0	60.0	1.0	1.0	2.7655	49.6	149.6	1.4357
102.0	381.79	0.0	1.0	60.0	1.0	1.0	2.8643	49.6	149.6	1.4357
102.0	382.79	0.0	1.0	60.0	1.0	1.0	2.9561	49.6	149.6	1.4357
102.0	383.79	0.0	1.0	60.0	1.0	1.0	3.0397	49.6	149.6	1.4357
102.0	384.79	0.0	1.0	60.0	1.0	1.0	3.1139	49.6	149.6	1.4357
102.0	385.42	1.0	8.0	0.0	0.0	0.0	3.1555	49.6	149.6	1.4357
102.0	385.79	0.0	1.0	60.0	1.0	1.0	3.1779	49.6	149.6	1.4357
102.0	386.79	0.0	1.0	60.0	1.0	1.0	3.231	49.6	149.6	1.4357
102.0	387.79	0.0	1.0	60.0	1.0	1.0	3.2728	49.6	149.6	1.4357
102.0	388.79	0.0	1.0	60.0	1.0	1.0	3.3028	49.6	149.6	1.4357
102.0	389.42	2.75	8.0	0.0	0.0	0.0	3.3158	49.6	149.6	1.4357
102.0	389.79	0.0	1.0	60.0	1.0	1.0	3.3212	49.6	149.6	1.4357
102.0	390.79	0.0	1.0	60.0	1.0	1.0	3.328	49.6	149.6	1.4357
102.0	391.79	0.0	1.0	60.0	1.0	1.0	3.3235	49.6	149.6	1.4357
102.0	392.79	0.0	1.0	70.0	1.0	1.0	3.3082	49.6	149.6	1.4357
102.0	393.79	0.0	1.0	70.0	1.0	1.0	3.2826	49.6	149.6	1.4357
102.0	394.79	0.0	1.0	70.0	1.0	1.0	3.2474	49.6	149.6	1.4357
102.0	395.79	0.0	1.0	70.0	1.0	1.0	3.2033	49.6	149.6	1.4357
102.0	396.79	0.0	1.0	70.0	1.0	1.0	3.1512	49.6	149.6	1.4357
102.0	397.79	0.0	1.0	70.0	1.0	1.0	3.0918	49.6	149.6	1.4357
102.0	398.42	2.76	8.0	0.0	0.0	0.0	3.0511	49.6	149.6	1.4357
102.0	398.79	0.0	1.0	70.0	1.0	1.0	3.0261	49.6	149.6	1.4357
102.0	399.79	0.0	1.0	70.0	1.0	1.0	2.9547	49.6	149.6	1.4357
102.0	400.79	0.0	1.0	70.0	1.0	1.0	2.8787	49.6	149.6	1.4357
102.0	401.79	0.0	1.0	70.0	1.0	1.0	2.7987	49.6	149.6	1.4357
102.0	402.79	0.0	1.0	70.0	1.0	1.0	2.7155	49.6	149.6	1.4357
102.0	403.79	0.0	1.0	70.0	1.0	1.0	2.63	49.6	149.6	1.4357
102.0	404.79	0.0	1.0	70.0	1.0	1.0	2.5429	49.6	149.6	1.4357
102.0	405.79	0.0	1.0	70.0	1.0	1.0	2.4547	49.6	149.6	1.4357
102.0	406.42	2.06	8.0	0.0	0.0	0.0	2.3989	49.6	149.6	1.4357
102.0	406.79	0.0	1.0	70.0	1.0	1.0	2.3662	49.6	149.6	1.4357
102.0	407.79	0.0	1.0	70.0	1.0	1.0	2.2778	49.6	149.6	1.4357
102.0	408.79	0.0	1.0	70.0	1.0	1.0	2.1902	49.6	149.6	1.4357
102.0	409.79	0.0	1.0	70.0	1.0	1.0	2.1038	49.6	149.6	1.4357
102.0	410.79	0.0	1.0	70.0	1.0	1.0	2.019	49.6	149.6	1.4357
102.0	411.79	0.0	1.0	70.0	1.0	1.0	1.9362	49.6	149.6	1.4357
102.0	412.79	0.0	1.0	70.0	1.0	1.0	1.8557	49.6	149.6	1.4357
102.0	413.42	2.63	8.0	0.0	0.0	0.0	1.8063	49.6	149.6	1.4357
102.0	413.79	0.0	1.0	70.0	1.0	1.0	1.7778	49.6	149.6	1.4357
102.0	414.79	0.0	1.0	70.0	1.0	1.0	1.7028	49.6	149.6	1.4357
102.0	415.79	0.0	1.0	70.0	1.0	1.0	1.6309	49.6	149.6	1.4357
102.0	416.79	0.0	1.0	70.0	1.0	1.0	1.5622	49.6	149.6	1.4357
102.0	417.42	1.77	8.0	0.0	0.0	0.0	1.5207	49.6	149.6	1.4357
102.0	417.79	0.0	1.0	70.0	1.0	1.0	1.497	49.6	149.6	1.4357
102.0	418.79	0.0	1.0	70.0	1.0	1.0	1.4353	49.6	149.6	1.4357
102.0	419.79	0.0	1.0	70.0	1.0	1.0	1.3772	49.6	149.6	1.4357
102.0	420.79	0.0	1.0	70.0	1.0	1.0	1.323	49.6	149.6	1.4357
102.0	421.79	0.0	1.0	70.0	1.0	1.0	1.2726	49.6	149.6	1.4357
102.0	422.79	0.0	1.0	70.0	1.0	1.0	1.2263	49.6	149.6	1.4357
102.0	423.79	0.0	1.0	70.0	1.0	1.0	1.1839	49.6	149.6	1.4357
102.0	424.79	0.0	1.0	70.0	1.0	1.0	1.1458	49.6	149.6	1.4357
102.0	425.79	0.0	1.0	70.0	1.0	1.0	1.112	49.6	149.6	1.4357
102.0	426.79	0.0	1.0	70.0	1.0	1.0	1.0826	49.6	149.6	1.4357
102.0	427.42	1.03	8.0	0.0	0.0	0.0	1.0664	49.6	149.6	1.4357
102.0	427.79	0.0	1.0	70.0	1.0	1.0	1.0578	49.6	149.6	1.4357
102.0	428.79	0.0	1.0	70.0	1.0	1.0	1.0378	49.6	149.6	1.4357
102.0	429.79	0.0	1.0	70.0	1.0	1.0	1.0228	49.6	149.6	1.4357
102.0	430.79	0.0	1.0	70.0	1.0	1.0	1.013	49.6	149.6	1.4357
102.0	431.79	0.0	1.0	70.0	1.0	1.0	1.0089	49.6	149.6	1.4357
102.0	432.79	0.0	1.0	70.0	1.0	1.0	1.0106	49.6	149.6	1.4357
102.0	433.79	0.0	1.0	70.0	1.0	1.0	1.0186	49.6	149.6	1.4357
102.0	434.42	1.14	8.0	0.0	0.0	0.0	1.0271	49.6	149.6	1.4357
102.0	434.79	0.0	1.0	70.0	1.0	1.0	1.0333	49.6	149.6	1.4357
102.0	435.79	0.0	1.0	70.0	1.0	1.0	1.0551	49.6	149.6	1.4357
102.0	436.79	0.0	1.0	70.0	1.0	1.0	1.0845	49.6	149.6	1.4357
102.0	437.79	0.0	1.0	70.0	1.0	1.0	1.1217	49.6	149.6	1.4357
102.0	438.79	0.0	1.0	70.0	1.0	1.0	1.1673	49.6	149.6	1.4357
102.0	439.79	0.0	1.0	70.0	1.0	1.0	1.2214	49.6	149.6	1.4357
102.0	440.79	0.0	1.0	70.0	1.0	1.0	1.2843	49.6	149.6	1.4357
102.0	441.42	1.03	8.0	0.0	0.0	0.0	1.3283	49.6	149.6	1.4357
102.0	468.42	3.3	8.0	0.0	0.0	0.0	4.4128	49.6	149.6	1.4357
102.0	487.42	4.29	8.0	0.0	0.0	0.0	3.0284	49.6	149.6	1.4357
102.0	515.42	2.99	8.0	0.0	0.0	0.0	1.8197	49.6	149.6	1.4357
102.0	550.42	4.3	8.0	0.0	0.0	0.0	3.8194	49.6	149.6	1.4357
103.0	0.79167	0.0	1.0	20.0	1.0	1.0	4.1844	16.0	101.0	0.66999
103.0	1.7917	0.0	1.0	20.0	1.0	1.0	4.1844	16.0	101.0	0.66999
103.0	2.7917	0.0	1.0	20.0	1.0	1.0	4.1844	16.0	101.0	0.66999
103.0	3.7917	0.0	1.0	20.0	1.0	1.0	4.1844	16.0	101.0	0.66999
103.0	4.4167	2.34	8.0	0.0	0.0	0.0	4.1843	16.0	101.0	0.66999
103.0	4.7917	0.0	1.0	20.0	1.0	1.0	4.1842	16.0	101.0	0.66999
103.0	5.7917	0.0	1.0	20.0	1.0	1.0	4.1838	16.0	101.0	0.66999
103.0	6.7917	0.0	1.0	20.0	1.0	1.0	4.1831	16.0	101.0	0.66999
103.0	7.7917	0.0	1.0	20.0	1.0	1.0	4.1818	16.0	101.0	0.66999
103.0	8.4167	2.46	8.0	0.0	0.0	0.0	4.1806	16.0	101.0	0.66999
103.0	8.7917	0.0	1.0	20.0	1.0	1.0	4.1798	16.0	101.0	0.66999
103.0	9.7917	0.0	1.0	20.0	1.0	1.0	4.1768	16.0	101.0	0.66999
103.0	10.792	0.0	1.0	20.0	1.0	1.0	4.1725	16.0	101.0	0.66999
103.0	11.792	0.0	1.0	20.0	1.0	1.0	4.1669	16.0	101.0	0.66999
103.0	12.792	0.0	1.0	20.0	1.0	1.0	4.1596	16.0	101.0	0.66999
103.0	13.792	0.0	1.0	20.0	1.0	1.0	4.1505	16.0	101.0	0.66999
103.0	14.792	0.0	1.0	20.0	1.0	1.0	4.1394	16.0	101.0	0.66999
103.0	15.792	0.0	1.0	20.0	1.0	1.0	4.1261	16.0	101.0	0.66999
103.0	16.792	0.0	1.0	20.0	1.0	1.0	4.1106	16.0	101.0	0.66999
103.0	17.792	0.0	1.0	20.0	1.0	1.0	4.0927	16.0	101.0	0.66999
103.0	18.417	3.08	8.0	0.0	0.0	0.0	4.0803	16.0	101.0	0.66999
103.0	18.792	0.0	1.0	30.0	1.0	1.0	4.0724	16.0	101.0	0.66999
103.0	19.792	0.0	1.0	30.0	1.0	1.0	4.0496	16.0	101.0	0.66999
103.0	20.792	0.0	1.0	30.0	1.0	1.0	4.0244	16.0	101.0	0.66999
103.0	21.792	0.0	1.0	30.0	1.0	1.0	3.9968	16.0	101.0	0.66999
103.0	22.792	0.0	1.0	30.0	1.0	1.0	3.9668	16.0	101.0	0.66999
103.0	23.792	0.0	1.0	30.0	1.0	1.0	3.9345	16.0	101.0	0.66999
103.0	24.792	0.0	1.0	30.0	1.0	1.0	3.8998	16.0	101.0	0.66999
103.0	25.417	2.66	8.0	0.0	0.0	0.0	3.877	16.0	101.0	0.66999
103.0	25.792	0.0	1.0	30.0	1.0	1.0	3.863	16.0	101.0	0.66999
103.0	26.792	0.0	1.0	30.0	1.0	1.0	3.8239	16.0	101.0	0.66999
103.0	27.792	0.0	1.0	30.0	1.0	1.0	3.7828	16.0	101.0	0.66999
103.0	28.792	0.0	1.0	30.0	1.0	1.0	3.7396	16.0	101.0	0.66999
103.0	29.792	0.0	1.0	30.0	1.0	1.0	3.6946	16.0	101.0	0.66999
103.0	30.792	0.0	1.0	30.0	1.0	1.0	3.6478	16.0	101.0	0.66999
103.0	31.792	0.0	1.0	30.0	1.0	1.0	3.5993	16.0	101.0	0.66999
103.0	32.417	3.67	8.0	0.0	0.0	0.0	3.5682	16.0	101.0	0.66999
103.0	32.792	0.0	1.0	40.0	1.0	1.0	3.5493	16.0	101.0	0.66999
103.0	33.792	0.0	1.0	40.0	1.0	1.0	3.4979	16.0	101.0	0.66999
103.0	34.792	0.0	1.0	40.0	1.0	1.0	3.4453	16.0	101.0	0.66999
103.0	35.792	0.0	1.0	40.0	1.0	1.0	3.3917	16.0	101.0	0.66999
103.0	36.792	0.0	1.0	40.0	1.0	1.0	3.3371	16.0	101.0	0.66999
103.0	37.792	0.0	1.0	40.0	1.0	1.0	3.2818	16.0	101.0	0.66999
103.0	38.792	0.0	1.0	40.0	1.0	1.0	3.2258	16.0	101.0	0.66999
103.0	39.417	13.89	8.0	0.0	0.0	0.0	3.1906	16.0	101.0	0.66999
103.0	39.792	0.0	1.0	40.0	1.0	1.0	3.1694	16.0	101.0	0.66999
103.0	40.792	0.0	1.0	40.0	1.0	1.0	3.1125	16.0	101.0	0.66999
103.0	41.792	0.0	1.0	40.0	1.0	1.0	3.0554	16.0	101.0	0.66999
103.0	42.792	0.0	1.0	40.0	1.0	1.0	2.9981	16.0	101.0	0.66999
103.0	43.792	0.0	1.0	40.0	1.0	1.0	2.9407	16.0	101.0	0.66999
103.0	44.792	0.0	1.0	40.0	1.0	1.0	2.8834	16.0	101.0	0.66999
103.0	45.792	0.0	1.0	40.0	1.0	1.0	2.8263	16.0	101.0	0.66999
103.0	46.417	0.86	8.0	0.0	0.0	0.0	2.7908	16.0	101.0	0.66999
103.0	46.792	0.0	1.0	30.0	1.0	1.0	2.7695	16.0	101.0	0.66999
103.0	47.792	0.0	1.0	30.0	1.0	1.0	2.7131	16.0	101.0	0.66999
103.0	48.792	0.0	1.0	30.0	1.0	1.0	2.6571	16.0	101.0	0.66999
103.0	49.792	0.0	1.0	30.0	1.0	1.0	2.6018	16.0	101.0	0.66999
103.0	50.792	0.0	1.0	30.0	1.0	1.0	2.5471	16.0	101.0	0.66999
103.0	51.792	0.0	1.0	30.0	1.0	1.0	2.4934	16.0	101.0	0.66999
103.0	52.792	0.0	1.0	30.0	1.0	1.0	2.4406	16.0	101.0	0.66999
103.0	53.417	1.29	8.0	0.0	0.0	0.0	2.4082	16.0	101.0	0.66999
103.0	53.792	0.0	1.0	30.0	1.0	1.0	2.3889	16.0	101.0	0.66999
103.0	54.792	0.0	1.0	30.0	1.0	1.0	2.3386	16.0	101.0	0.66999
103.0	55.792	0.0	1.0	30.0	1.0	1.0	2.2897	16.0	101.0	0.66999
103.0	56.792	0.0	1.0	30.0	1.0	1.0	2.2424	16.0	101.0	0.66999
103.0	57.792	0.0	1.0	30.0	1.0	1.0	2.1968	16.0	101.0	0.66999
103.0	58.792	0.0	1.0	30.0	1.0	1.0	2.1531	16.0	101.0	0.66999
103.0	59.792	0.0	1.0	30.0	1.0	1.0	2.1114	16.0	101.0	0.66999
103.0	60.792	0.0	1.0	30.0	1.0	1.0	2.072	16.0	101.0	0.66999
103.0	61.792	0.0	1.0	30.0	1.0	1.0	2.0348	16.0	101.0	0.66999
103.0	62.792	0.0	1.0	30.0	1.0	1.0	2.0001	16.0	101.0	0.66999
103.0	63.417	1.61	8.0	0.0	0.0	0.0	1.9797	16.0	101.0	0.66999
103.0	63.792	0.0	1.0	30.0	1.0	1.0	1.9679	16.0	101.0	0.66999
103.0	64.792	0.0	1.0	30.0	1.0	1.0	1.9385	16.0	101.0	0.66999
103.0	65.792	0.0	1.0	30.0	1.0	1.0	1.9119	16.0	101.0	0.66999
103.0	66.792	0.0	1.0	30.0	1.0	1.0	1.8882	16.0	101.0	0.66999
103.0	67.792	0.0	1.0	30.0	1.0	1.0	1.8675	16.0	101.0	0.66999
103.0	68.792	0.0	1.0	30.0	1.0	1.0	1.85	16.0	101.0	0.66999
103.0	69.792	0.0	1.0	30.0	1.0	1.0	1.8357	16.0	101.0	0.66999
103.0	70.792	0.0	1.0	30.0	1.0	1.0	1.8248	16.0	101.0	0.66999
103.0	71.792	0.0	1.0	30.0	1.0	1.0	1.8173	16.0	101.0	0.66999
103.0	72.792	0.0	1.0	30.0	1.0	1.0	1.8133	16.0	101.0	0.66999
103.0	73.792	0.0	1.0	30.0	1.0	1.0	1.813	16.0	101.0	0.66999
103.0	74.417	2.14	8.0	0.0	0.0	0.0	1.8146	16.0	101.0	0.66999
103.0	74.792	0.0	1.0	30.0	1.0	1.0	1.8163	16.0	101.0	0.66999
103.0	75.792	0.0	1.0	30.0	1.0	1.0	1.8234	16.0	101.0	0.66999
103.0	76.792	0.0	1.0	30.0	1.0	1.0	1.8344	16.0	101.0	0.66999
103.0	77.792	0.0	1.0	30.0	1.0	1.0	1.8492	16.0	101.0	0.66999
103.0	78.792	0.0	1.0	30.0	1.0	1.0	1.8679	16.0	101.0	0.66999
103.0	79.792	0.0	1.0	30.0	1.0	1.0	1.8906	16.0	101.0	0.66999
103.0	80.792	0.0	1.0	30.0	1.0	1.0	1.9173	16.0	101.0	0.66999
103.0	81.792	0.0	1.0	30.0	1.0	1.0	1.9479	16.0	101.0	0.66999
103.0	82.792	0.0	1.0	30.0	1.0	1.0	1.9824	16.0	101.0	0.66999
103.0	83.792	0.0	1.0	30.0	1.0	1.0	2.0207	16.0	101.0	0.66999
103.0	84.792	0.0	1.0	30.0	1.0	1.0	2.0628	16.0	101.0	0.66999
103.0	85.792	0.0	1.0	30.0	1.0	1.0	2.1085	16.0	101.0	0.66999
103.0	86.792	0.0	1.0	30.0	1.0	1.0	2.1576	16.0	101.0	0.66999
103.0	87.792	0.0	1.0	30.0	1.0	1.0	2.21	16.0	101.0	0.66999
103.0	88.417	1.47	8.0	0.0	0.0	0.0	2.2443	16.0	101.0	0.66999
103.0	88.792	0.0	1.0	30.0	1.0	1.0	2.2654	16.0	101.0	0.66999
103.0	89.792	0.0	1.0	30.0	1.0	1.0	2.3236	16.0	101.0	0.66999
103.0	90.792	0.0	1.0	30.0	1.0	1.0	2.3842	16.0	101.0	0.66999
103.0	91.792	0.0	1.0	30.0	1.0	1.0	2.4469	16.0	101.0	0.66999
103.0	92.792	0.0	1.0	30.0	1.0	1.0	2.5114	16.0	101.0	0.66999
103.0	93.792	0.0	1.0	30.0	1.0	1.0	2.5772	16.0	101.0	0.66999
103.0	94.792	0.0	1.0	30.0	1.0	1.0	2.6439	16.0	101.0	0.66999
103.0	95.417	2.98	8.0	0.0	0.0	0.0	2.6859	16.0	101.0	0.66999
103.0	95.792	0.0	1.0	30.0	1.0	1.0	2.7111	16.0	101.0	0.66999
103.0	96.792	0.0	1.0	30.0	1.0	1.0	2.7784	16.0	101.0	0.66999
103.0	97.792	0.0	1.0	30.0	1.0	1.0	2.8452	16.0	101.0	0.66999
103.0	98.792	0.0	1.0	30.0	1.0	1.0	2.9111	16.0	101.0	0.66999
103.0	99.792	0.0	1.0	30.0	1.0	1.0	2.9757	16.0	101.0	0.66999
103.0	100.79	0.0	1.0	30.0	1.0	1.0	3.0385	16.0	101.0	0.66999
103.0	101.79	0.0	1.0	30.0	1.0	1.0	3.0991	16.0	101.0	0.66999
103.0	102.42	0.84	8.0	0.0	0.0	0.0	3.1359	16.0	101.0	0.66999
103.0	102.79	0.0	1.0	30.0	1.0	1.0	3.1571	16.0	101.0	0.66999
103.0	103.79	0.0	1.0	30.0	1.0	1.0	3.2121	16.0	101.0	0.66999
103.0	104.79	0.0	1.0	30.0	1.0	1.0	3.2637	16.0	101.0	0.66999
103.0	105.79	0.0	1.0	30.0	1.0	1.0	3.3116	16.0	101.0	0.66999
103.0	106.79	0.0	1.0	30.0	1.0	1.0	3.3556	16.0	101.0	0.66999
103.0	107.79	0.0	1.0	30.0	1.0	1.0	3.3953	16.0	101.0	0.66999
103.0	108.79	0.0	1.0	30.0	1.0	1.0	3.4307	16.0	101.0	0.66999
103.0	109.42	0.99	8.0	0.0	0.0	0.0	3.4506	16.0	101.0	0.66999
103.0	109.79	0.0	1.0	30.0	1.0	1.0	3.4614	16.0	101.0	0.66999
103.0	110.79	0.0	1.0	30.0	1.0	1.0	3.4875	16.0	101.0	0.66999
103.0	111.79	0.0	1.0	30.0	1.0	1.0	3.5087	16.0	101.0	0.66999
103.0	112.79	0.0	1.0	30.0	1.0	1.0	3.5251	16.0	101.0	0.66999
103.0	113.79	0.0	1.0	30.0	1.0	1.0	3.5367	16.0	101.0	0.66999
103.0	114.79	0.0	1.0	30.0	1.0	1.0	3.5436	16.0	101.0	0.66999
103.0	115.79	0.0	1.0	30.0	1.0	1.0	3.5457	16.0	101.0	0.66999
103.0	116.42	1.58	8.0	0.0	0.0	0.0	3.5446	16.0	101.0	0.66999
103.0	116.79	0.0	1.0	30.0	1.0	1.0	3.5431	16.0	101.0	0.66999
103.0	117.79	0.0	1.0	30.0	1.0	1.0	3.5361	16.0	101.0	0.66999
103.0	118.79	0.0	1.0	30.0	1.0	1.0	3.5248	16.0	101.0	0.66999
103.0	119.79	0.0	1.0	30.0	1.0	1.0	3.5093	16.0	101.0	0.66999
103.0	120.79	0.0	1.0	30.0	1.0	1.0	3.4899	16.0	101.0	0.66999
103.0	121.79	0.0	1.0	30.0	1.0	1.0	3.4668	16.0	101.0	0.66999
103.0	122.79	0.0	1.0	30.0	1.0	1.0	3.4402	16.0	101.0	0.66999
103.0	123.42	0.88	8.0	0.0	0.0	0.0	3.4218	16.0	101.0	0.66999
103.0	123.79	0.0	1.0	30.0	1.0	1.0	3.4104	16.0	101.0	0.66999
103.0	124.79	0.0	1.0	30.0	1.0	1.0	3.3776	16.0	101.0	0.66999
103.0	125.79	0.0	1.0	30.0	1.0	1.0	3.342	16.0	101.0	0.66999
103.0	126.79	0.0	1.0	30.0	1.0	1.0	3.3041	16.0	101.0	0.66999
103.0	127.79	0.0	1.0	30.0	1.0	1.0	3.2639	16.0	101.0	0.66999
103.0	128.79	0.0	1.0	30.0	1.0	1.0	3.2218	16.0	101.0	0.66999
103.0	129.79	0.0	1.0	30.0	1.0	1.0	3.1781	16.0	101.0	0.66999
103.0	130.42	1.49	8.0	0.0	0.0	0.0	3.1498	16.0	101.0	0.66999
103.0	130.79	0.0	1.0	30.0	1.0	1.0	3.133	16.0	101.0	0.66999
103.0	131.79	0.0	1.0	30.0	1.0	1.0	3.0868	16.0	101.0	0.66999
103.0	132.79	0.0	1.0	30.0	1.0	1.0	3.0396	16.0	101.0	0.66999
103.0	133.79	0.0	1.0	30.0	1.0	1.0	2.9918	16.0	101.0	0.66999
103.0	134.79	0.0	1.0	30.0	1.0	1.0	2.9436	16.0	101.0	0.66999
103.0	135.79	0.0	1.0	30.0	1.0	1.0	2.8952	16.0	101.0	0.66999
103.0	136.79	0.0	1.0	30.0	1.0	1.0	2.8468	16.0	101.0	0.66999
103.0	137.42	2.9	8.0	0.0	0.0	0.0	2.8164	16.0	101.0	0.66999
103.0	137.79	0.0	1.0	30.0	1.0	1.0	2.7987	16.0	101.0	0.66999
103.0	138.79	0.0	1.0	30.0	1.0	1.0	2.7509	16.0	101.0	0.66999
103.0	139.79	0.0	1.0	30.0	1.0	1.0	2.7037	16.0	101.0	0.66999
103.0	140.79	0.0	1.0	30.0	1.0	1.0	2.6573	16.0	101.0	0.66999
103.0	141.79	0.0	1.0	30.0	1.0	1.0	2.6119	16.0	101.0	0.66999
103.0	142.79	0.0	1.0	30.0	1.0	1.0	2.5675	16.0	101.0	0.66999
103.0	143.79	0.0	1.0	30.0	1.0	1.0	2.5243	16.0	101.0	0.66999
103.0	144.42	1.34	8.0	0.0	0.0	0.0	2.4978	16.0	101.0	0.66999
103.0	144.79	0.0	1.0	30.0	1.0	1.0	2.4825	16.0	101.0	0.66999
103.0	145.79	0.0	1.0	30.0	1.0	1.0	2.4421	16.0	101.0	0.66999
103.0	146.79	0.0	1.0	30.0	1.0	1.0	2.4034	16.0	101.0	0.66999
103.0	147.79	0.0	1.0	30.0	1.0	1.0	2.3663	16.0	101.0	0.66999
103.0	148.79	0.0	1.0	30.0	1.0	1.0	2.3311	16.0	101.0	0.66999
103.0	149.79	0.0	1.0	30.0	1.0	1.0	2.2977	16.0	101.0	0.66999
103.0	150.79	0.0	1.0	30.0	1.0	1.0	2.2664	16.0	101.0	0.66999
103.0	151.42	1.73	8.0	0.0	0.0	0.0	2.2477	16.0	101.0	0.66999
103.0	151.79	0.0	1.0	30.0	1.0	1.0	2.2371	16.0	101.0	0.66999
103.0	152.79	0.0	1.0	30.0	1.0	1.0	2.2099	16.0	101.0	0.66999
103.0	153.79	0.0	1.0	30.0	1.0	1.0	2.1849	16.0	101.0	0.66999
103.0	154.42	1.05	8.0	0.0	0.0	0.0	2.1704	16.0	101.0	0.66999
103.0	154.79	0.0	1.0	30.0	1.0	1.0	2.1623	16.0	101.0	0.66999
103.0	155.79	0.0	1.0	30.0	1.0	1.0	2.1419	16.0	101.0	0.66999
103.0	156.79	0.0	1.0	30.0	1.0	1.0	2.124	16.0	101.0	0.66999
103.0	157.79	0.0	1.0	30.0	1.0	1.0	2.1085	16.0	101.0	0.66999
103.0	158.79	0.0	1.0	30.0	1.0	1.0	2.0954	16.0	101.0	0.66999
103.0	159.79	0.0	1.0	30.0	1.0	1.0	2.0849	16.0	101.0	0.66999
103.0	160.79	0.0	1.0	30.0	1.0	1.0	2.077	16.0	101.0	0.66999
103.0	161.79	0.0	1.0	30.0	1.0	1.0	2.0717	16.0	101.0	0.66999
103.0	162.79	0.0	1.0	30.0	1.0	1.0	2.069	16.0	101.0	0.66999
103.0	163.79	0.0	1.0	30.0	1.0	1.0	2.0689	16.0	101.0	0.66999
103.0	164.79	0.0	1.0	30.0	1.0	1.0	2.0716	16.0	101.0	0.66999
103.0	165.79	0.0	1.0	30.0	1.0	1.0	2.0768	16.0	101.0	0.66999
103.0	166.79	0.0	1.0	30.0	1.0	1.0	2.0848	16.0	101.0	0.66999
103.0	167.79	0.0	1.0	30.0	1.0	1.0	2.0954	16.0	101.0	0.66999
103.0	168.79	0.0	1.0	30.0	1.0	1.0	2.1086	16.0	101.0	0.66999
103.0	169.79	0.0	1.0	30.0	1.0	1.0	2.1244	16.0	101.0	0.66999
103.0	170.79	0.0	1.0	30.0	1.0	1.0	2.1428	16.0	101.0	0.66999
103.0	171.79	0.0	1.0	30.0	1.0	1.0	2.1636	16.0	101.0	0.66999
103.0	172.79	0.0	1.0	30.0	1.0	1.0	2.1869	16.0	101.0	0.66999
103.0	173.79	0.0	1.0	30.0	1.0	1.0	2.2125	16.0	101.0	0.66999
103.0	174.79	0.0	1.0	30.0	1.0	1.0	2.2404	16.0	101.0	0.66999
103.0	175.79	0.0	1.0	30.0	1.0	1.0	2.2704	16.0	101.0	0.66999
103.0	176.79	0.0	1.0	30.0	1.0	1.0	2.3023	16.0	101.0	0.66999
103.0	177.79	0.0	1.0	30.0	1.0	1.0	2.3361	16.0	101.0	0.66999
103.0	178.79	0.0	1.0	30.0	1.0	1.0	2.3715	16.0	101.0	0.66999
103.0	179.79	0.0	1.0	30.0	1.0	1.0	2.4085	16.0	101.0	0.66999
103.0	180.79	0.0	1.0	30.0	1.0	1.0	2.4467	16.0	101.0	0.66999
103.0	181.79	0.0	1.0	30.0	1.0	1.0	2.486	16.0	101.0	0.66999
103.0	182.79	0.0	1.0	30.0	1.0	1.0	2.5262	16.0	101.0	0.66999
103.0	183.79	0.0	1.0	30.0	1.0	1.0	2.567	16.0	101.0	0.66999
103.0	184.79	0.0	1.0	30.0	1.0	1.0	2.6082	16.0	101.0	0.66999
103.0	185.79	0.0	1.0	30.0	1.0	1.0	2.6496	16.0	101.0	0.66999
103.0	186.42	1.05	8.0	0.0	0.0	0.0	2.6756	16.0	101.0	0.66999
103.0	186.79	0.0	1.0	20.0	1.0	1.0	2.6909	16.0	101.0	0.66999
103.0	187.79	0.0	1.0	20.0	1.0	1.0	2.7318	16.0	101.0	0.66999
103.0	188.79	0.0	1.0	20.0	1.0	1.0	2.7722	16.0	101.0	0.66999
103.0	189.79	0.0	1.0	20.0	1.0	1.0	2.8117	16.0	101.0	0.66999
103.0	190.79	0.0	1.0	20.0	1.0	1.0	2.8502	16.0	101.0	0.66999
103.0	191.79	0.0	1.0	20.0	1.0	1.0	2.8876	16.0	101.0	0.66999
103.0	192.79	0.0	1.0	20.0	1.0	1.0	2.9235	16.0	101.0	0.66999
103.0	193.42	1.72	8.0	0.0	0.0	0.0	2.9455	16.0	101.0	0.66999
103.0	193.79	0.0	1.0	20.0	1.0	1.0	2.9581	16.0	101.0	0.66999
103.0	194.79	0.0	1.0	20.0	1.0	1.0	2.9911	16.0	101.0	0.66999
103.0	195.79	0.0	1.0	20.0	1.0	1.0	3.0226	16.0	101.0	0.66999
103.0	196.79	0.0	1.0	20.0	1.0	1.0	3.0523	16.0	101.0	0.66999
103.0	197.79	0.0	1.0	20.0	1.0	1.0	3.0805	16.0	101.0	0.66999
103.0	198.79	0.0	1.0	20.0	1.0	1.0	3.1069	16.0	101.0	0.66999
103.0	199.79	0.0	1.0	20.0	1.0	1.0	3.1317	16.0	101.0	0.66999
103.0	200.42	1.1	8.0	0.0	0.0	0.0	3.1465	16.0	101.0	0.66999
103.0	200.79	0.0	1.0	20.0	1.0	1.0	3.1548	16.0	101.0	0.66999
103.0	201.79	0.0	1.0	20.0	1.0	1.0	3.1763	16.0	101.0	0.66999
103.0	202.79	0.0	1.0	20.0	1.0	1.0	3.196	16.0	101.0	0.66999
103.0	203.79	0.0	1.0	20.0	1.0	1.0	3.2142	16.0	101.0	0.66999
103.0	204.79	0.0	1.0	20.0	1.0	1.0	3.2307	16.0	101.0	0.66999
103.0	205.79	0.0	1.0	20.0	1.0	1.0	3.2457	16.0	101.0	0.66999
103.0	206.79	0.0	1.0	20.0	1.0	1.0	3.2591	16.0	101.0	0.66999
103.0	207.42	2.03	8.0	0.0	0.0	0.0	3.2667	16.0	101.0	0.66999
103.0	207.79	0.0	1.0	30.0	1.0	1.0	3.271	16.0	101.0	0.66999
103.0	208.79	0.0	1.0	30.0	1.0	1.0	3.2813	16.0	101.0	0.66999
103.0	209.79	0.0	1.0	30.0	1.0	1.0	3.2902	16.0	101.0	0.66999
103.0	210.79	0.0	1.0	30.0	1.0	1.0	3.2976	16.0	101.0	0.66999
103.0	211.79	0.0	1.0	30.0	1.0	1.0	3.3035	16.0	101.0	0.66999
103.0	212.79	0.0	1.0	30.0	1.0	1.0	3.308	16.0	101.0	0.66999
103.0	213.79	0.0	1.0	30.0	1.0	1.0	3.3109	16.0	101.0	0.66999
103.0	214.42	0.64	8.0	0.0	0.0	0.0	3.312	16.0	101.0	0.66999
103.0	214.79	0.0	1.0	30.0	1.0	1.0	3.3123	16.0	101.0	0.66999
103.0	215.79	0.0	1.0	30.0	1.0	1.0	3.3122	16.0	101.0	0.66999
103.0	216.79	0.0	1.0	30.0	1.0	1.0	3.3103	16.0	101.0	0.66999
103.0	217.79	0.0	1.0	30.0	1.0	1.0	3.3068	16.0	101.0	0.66999
103.0	218.79	0.0	1.0	30.0	1.0	1.0	3.3015	16.0	101.0	0.66999
103.0	219.79	0.0	1.0	30.0	1.0	1.0	3.2943	16.0	101.0	0.66999
103.0	220.79	0.0	1.0	30.0	1.0	1.0	3.2854	16.0	101.0	0.66999
103.0	221.42	0.86	8.0	0.0	0.0	0.0	3.2788	16.0	101.0	0.66999
103.0	221.79	0.0	1.0	30.0	1.0	1.0	3.2746	16.0	101.0	0.66999
103.0	222.79	0.0	1.0	30.0	1.0	1.0	3.262	16.0	101.0	0.66999
103.0	223.79	0.0	1.0	30.0	1.0	1.0	3.2475	16.0	101.0	0.66999
103.0	224.79	0.0	1.0	30.0	1.0	1.0	3.2313	16.0	101.0	0.66999
103.0	225.79	0.0	1.0	30.0	1.0	1.0	3.2132	16.0	101.0	0.66999
103.0	226.79	0.0	1.0	30.0	1.0	1.0	3.1934	16.0	101.0	0.66999
103.0	227.79	0.0	1.0	30.0	1.0	1.0	3.1719	16.0	101.0	0.66999
103.0	228.42	8.71	8.0	0.0	0.0	0.0	3.1576	16.0	101.0	0.66999
103.0	228.79	0.0	1.0	30.0	1.0	1.0	3.1489	16.0	101.0	0.66999
103.0	229.79	0.0	1.0	30.0	1.0	1.0	3.1244	16.0	101.0	0.66999
103.0	230.79	0.0	1.0	30.0	1.0	1.0	3.0985	16.0	101.0	0.66999
103.0	231.79	0.0	1.0	30.0	1.0	1.0	3.0713	16.0	101.0	0.66999
103.0	232.79	0.0	1.0	30.0	1.0	1.0	3.0429	16.0	101.0	0.66999
103.0	233.79	0.0	1.0	30.0	1.0	1.0	3.0135	16.0	101.0	0.66999
103.0	234.79	0.0	1.0	30.0	1.0	1.0	2.9832	16.0	101.0	0.66999
103.0	235.42	1.96	8.0	0.0	0.0	0.0	2.9636	16.0	101.0	0.66999
103.0	235.79	0.0	1.0	30.0	1.0	1.0	2.952	16.0	101.0	0.66999
103.0	236.79	0.0	1.0	30.0	1.0	1.0	2.9203	16.0	101.0	0.66999
103.0	237.79	0.0	1.0	30.0	1.0	1.0	2.888	16.0	101.0	0.66999
103.0	238.79	0.0	1.0	30.0	1.0	1.0	2.8553	16.0	101.0	0.66999
103.0	239.79	0.0	1.0	30.0	1.0	1.0	2.8224	16.0	101.0	0.66999
103.0	240.79	0.0	1.0	30.0	1.0	1.0	2.7894	16.0	101.0	0.66999
103.0	241.79	0.0	1.0	30.0	1.0	1.0	2.7564	16.0	101.0	0.66999
103.0	242.42	2.26	8.0	0.0	0.0	0.0	2.7356	16.0	101.0	0.66999
103.0	242.79	0.0	1.0	30.0	1.0	1.0	2.7235	16.0	101.0	0.66999
103.0	243.79	0.0	1.0	30.0	1.0	1.0	2.6909	16.0	101.0	0.66999
103.0	244.79	0.0	1.0	30.0	1.0	1.0	2.6587	16.0	101.0	0.66999
103.0	245.79	0.0	1.0	30.0	1.0	1.0	2.6269	16.0	101.0	0.66999
103.0	246.79	0.0	1.0	30.0	1.0	1.0	2.5958	16.0	101.0	0.66999
103.0	247.79	0.0	1.0	30.0	1.0	1.0	2.5655	16.0	101.0	0.66999
103.0	248.79	0.0	1.0	30.0	1.0	1.0	2.5359	16.0	101.0	0.66999
103.0	249.42	1.51	8.0	0.0	0.0	0.0	2.5178	16.0	101.0	0.66999
103.0	249.79	0.0	1.0	30.0	1.0	1.0	2.5073	16.0	101.0	0.66999
103.0	250.79	0.0	1.0	30.0	1.0	1.0	2.4797	16.0	101.0	0.66999
103.0	251.79	0.0	1.0	30.0	1.0	1.0	2.4532	16.0	101.0	0.66999
103.0	252.79	0.0	1.0	30.0	1.0	1.0	2.4279	16.0	101.0	0.66999
103.0	253.79	0.0	1.0	30.0	1.0	1.0	2.4039	16.0	101.0	0.66999
103.0	254.79	0.0	1.0	30.0	1.0	1.0	2.3812	16.0	101.0	0.66999
103.0	255.79	0.0	1.0	30.0	1.0	1.0	2.36	16.0	101.0	0.66999
103.0	256.42	2.08	8.0	0.0	0.0	0.0	2.3473	16.0	101.0	0.66999
103.0	256.79	0.0	1.0	30.0	1.0	1.0	2.3402	16.0	101.0	0.66999
103.0	257.79	0.0	1.0	30.0	1.0	1.0	2.322	16.0	101.0	0.66999
103.0	258.79	0.0	1.0	30.0	1.0	1.0	2.3053	16.0	101.0	0.66999
103.0	259.79	0.0	1.0	30.0	1.0	1.0	2.2903	16.0	101.0	0.66999
103.0	260.79	0.0	1.0	30.0	1.0	1.0	2.277	16.0	101.0	0.66999
103.0	261.79	0.0	1.0	30.0	1.0	1.0	2.2654	16.0	101.0	0.66999
103.0	262.79	0.0	1.0	30.0	1.0	1.0	2.2556	16.0	101.0	0.66999
103.0	263.42	3.01	8.0	0.0	0.0	0.0	2.2503	16.0	101.0	0.66999
103.0	263.79	0.0	1.0	30.0	1.0	1.0	2.2475	16.0	101.0	0.66999
103.0	264.79	0.0	1.0	30.0	1.0	1.0	2.2413	16.0	101.0	0.66999
103.0	265.79	0.0	1.0	30.0	1.0	1.0	2.2369	16.0	101.0	0.66999
103.0	266.79	0.0	1.0	30.0	1.0	1.0	2.2344	16.0	101.0	0.66999
103.0	267.79	0.0	1.0	30.0	1.0	1.0	2.2337	16.0	101.0	0.66999
103.0	268.79	0.0	1.0	30.0	1.0	1.0	2.2349	16.0	101.0	0.66999
103.0	269.79	0.0	1.0	30.0	1.0	1.0	2.238	16.0	101.0	0.66999
103.0	270.42	1.44	8.0	0.0	0.0	0.0	2.2408	16.0	101.0	0.66999
103.0	270.79	0.0	1.0	30.0	1.0	1.0	2.2429	16.0	101.0	0.66999
103.0	271.79	0.0	1.0	30.0	1.0	1.0	2.2496	16.0	101.0	0.66999
103.0	272.79	0.0	1.0	30.0	1.0	1.0	2.2581	16.0	101.0	0.66999
103.0	273.79	0.0	1.0	30.0	1.0	1.0	2.2684	16.0	101.0	0.66999
103.0	274.79	0.0	1.0	30.0	1.0	1.0	2.2804	16.0	101.0	0.66999
103.0	275.79	0.0	1.0	30.0	1.0	1.0	2.294	16.0	101.0	0.66999
103.0	276.79	0.0	1.0	30.0	1.0	1.0	2.3093	16.0	101.0	0.66999
103.0	277.42	1.61	8.0	0.0	0.0	0.0	2.3198	16.0	101.0	0.66999
103.0	277.79	0.0	1.0	30.0	1.0	1.0	2.3262	16.0	101.0	0.66999
103.0	278.79	0.0	1.0	30.0	1.0	1.0	2.3445	16.0	101.0	0.66999
103.0	279.79	0.0	1.0	30.0	1.0	1.0	2.3641	16.0	101.0	0.66999
103.0	280.79	0.0	1.0	30.0	1.0	1.0	2.3851	16.0	101.0	0.66999
103.0	281.79	0.0	1.0	30.0	1.0	1.0	2.4073	16.0	101.0	0.66999
103.0	282.79	0.0	1.0	30.0	1.0	1.0	2.4305	16.0	101.0	0.66999
103.0	283.79	0.0	1.0	30.0	1.0	1.0	2.4547	16.0	101.0	0.66999
103.0	284.42	1.53	8.0	0.0	0.0	0.0	2.4704	16.0	101.0	0.66999
103.0	284.79	0.0	1.0	30.0	1.0	1.0	2.4798	16.0	101.0	0.66999
103.0	285.79	0.0	1.0	30.0	1.0	1.0	2.5055	16.0	101.0	0.66999
103.0	286.79	0.0	1.0	30.0	1.0	1.0	2.5318	16.0	101.0	0.66999
103.0	287.79	0.0	1.0	30.0	1.0	1.0	2.5585	16.0	101.0	0.66999
103.0	288.79	0.0	1.0	30.0	1.0	1.0	2.5855	16.0	101.0	0.66999
103.0	289.79	0.0	1.0	30.0	1.0	1.0	2.6126	16.0	101.0	0.66999
103.0	290.79	0.0	1.0	30.0	1.0	1.0	2.6397	16.0	101.0	0.66999
103.0	291.42	2.09	8.0	0.0	0.0	0.0	2.6567	16.0	101.0	0.66999
103.0	291.79	0.0	1.0	40.0	1.0	1.0	2.6666	16.0	101.0	0.66999
103.0	292.79	0.0	1.0	40.0	1.0	1.0	2.6932	16.0	101.0	0.66999
103.0	293.79	0.0	1.0	40.0	1.0	1.0	2.7193	16.0	101.0	0.66999
103.0	294.79	0.0	1.0	40.0	1.0	1.0	2.7447	16.0	101.0	0.66999
103.0	295.79	0.0	1.0	40.0	1.0	1.0	2.7694	16.0	101.0	0.66999
103.0	296.79	0.0	1.0	40.0	1.0	1.0	2.793	16.0	101.0	0.66999
103.0	297.79	0.0	1.0	40.0	1.0	1.0	2.8154	16.0	101.0	0.66999
103.0	298.42	4.89	8.0	0.0	0.0	0.0	2.8288	16.0	101.0	0.66999
103.0	298.79	0.0	1.0	40.0	1.0	1.0	2.8364	16.0	101.0	0.66999
103.0	299.79	0.0	1.0	40.0	1.0	1.0	2.8557	16.0	101.0	0.66999
103.0	300.79	0.0	1.0	40.0	1.0	1.0	2.8732	16.0	101.0	0.66999
103.0	301.79	0.0	1.0	40.0	1.0	1.0	2.8886	16.0	101.0	0.66999
103.0	302.79	0.0	1.0	40.0	1.0	1.0	2.9019	16.0	101.0	0.66999
103.0	303.79	0.0	1.0	40.0	1.0	1.0	2.9127	16.0	101.0	0.66999
103.0	304.79	0.0	1.0	40.0	1.0	1.0	2.9209	16.0	101.0	0.66999
103.0	305.42	2.1	8.0	0.0	0.0	0.0	2.9248	16.0	101.0	0.66999
103.0	305.79	0.0	1.0	40.0	1.0	1.0	2.9265	16.0	101.0	0.66999
103.0	306.79	0.0	1.0	40.0	1.0	1.0	2.9294	16.0	101.0	0.66999
103.0	307.79	0.0	1.0	40.0	1.0	1.0	2.9294	16.0	101.0	0.66999
103.0	308.79	0.0	1.0	40.0	1.0	1.0	2.9266	16.0	101.0	0.66999
103.0	309.79	0.0	1.0	40.0	1.0	1.0	2.9208	16.0	101.0	0.66999
103.0	310.79	0.0	1.0	40.0	1.0	1.0	2.9123	16.0	101.0	0.66999
103.0	311.79	0.0	1.0	40.0	1.0	1.0	2.9009	16.0	101.0	0.66999
103.0	312.42	1.83	8.0	0.0	0.0	0.0	2.8923	16.0	101.0	0.66999
103.0	312.79	0.0	1.0	40.0	1.0	1.0	2.8868	16.0	101.0	0.66999
103.0	313.79	0.0	1.0	40.0	1.0	1.0	2.87	16.0	101.0	0.66999
103.0	314.79	0.0	1.0	40.0	1.0	1.0	2.8506	16.0	101.0	0.66999
103.0	315.79	0.0	1.0	40.0	1.0	1.0	2.8288	16.0	101.0	0.66999
103.0	316.79	0.0	1.0	40.0	1.0	1.0	2.8048	16.0	101.0	0.66999
103.0	317.79	0.0	1.0	40.0	1.0	1.0	2.7785	16.0	101.0	0.66999
103.0	318.79	0.0	1.0	40.0	1.0	1.0	2.7503	16.0	101.0	0.66999
103.0	319.42	1.57	8.0	0.0	0.0	0.0	2.7316	16.0	101.0	0.66999
103.0	319.79	0.0	1.0	40.0	1.0	1.0	2.7203	16.0	101.0	0.66999
103.0	320.79	0.0	1.0	40.0	1.0	1.0	2.6886	16.0	101.0	0.66999
103.0	321.79	0.0	1.0	40.0	1.0	1.0	2.6554	16.0	101.0	0.66999
103.0	322.79	0.0	1.0	40.0	1.0	1.0	2.621	16.0	101.0	0.66999
103.0	323.79	0.0	1.0	40.0	1.0	1.0	2.5854	16.0	101.0	0.66999
103.0	324.79	0.0	1.0	40.0	1.0	1.0	2.549	16.0	101.0	0.66999
103.0	325.79	0.0	1.0	40.0	1.0	1.0	2.5118	16.0	101.0	0.66999
103.0	326.42	1.84	8.0	0.0	0.0	0.0	2.4881	16.0	101.0	0.66999
103.0	326.79	0.0	1.0	40.0	1.0	1.0	2.474	16.0	101.0	0.66999
103.0	327.79	0.0	1.0	40.0	1.0	1.0	2.4359	16.0	101.0	0.66999
103.0	328.79	0.0	1.0	40.0	1.0	1.0	2.3975	16.0	101.0	0.66999
103.0	329.79	0.0	1.0	40.0	1.0	1.0	2.3591	16.0	101.0	0.66999
103.0	330.79	0.0	1.0	40.0	1.0	1.0	2.3207	16.0	101.0	0.66999
103.0	331.79	0.0	1.0	40.0	1.0	1.0	2.2826	16.0	101.0	0.66999
103.0	332.79	0.0	1.0	40.0	1.0	1.0	2.2449	16.0	101.0	0.66999
103.0	333.42	2.78	8.0	0.0	0.0	0.0	2.2215	16.0	101.0	0.66999
103.0	333.79	0.0	1.0	40.0	1.0	1.0	2.2078	16.0	101.0	0.66999
103.0	334.79	0.0	1.0	40.0	1.0	1.0	2.1712	16.0	101.0	0.66999
103.0	335.79	0.0	1.0	40.0	1.0	1.0	2.1355	16.0	101.0	0.66999
103.0	336.79	0.0	1.0	40.0	1.0	1.0	2.1006	16.0	101.0	0.66999
103.0	337.79	0.0	1.0	40.0	1.0	1.0	2.0668	16.0	101.0	0.66999
103.0	338.79	0.0	1.0	40.0	1.0	1.0	2.0341	16.0	101.0	0.66999
103.0	339.79	0.0	1.0	40.0	1.0	1.0	2.0025	16.0	101.0	0.66999
103.0	340.42	2.86	8.0	0.0	0.0	0.0	1.9833	16.0	101.0	0.66999
103.0	340.79	0.0	1.0	40.0	1.0	1.0	1.9722	16.0	101.0	0.66999
103.0	341.79	0.0	1.0	40.0	1.0	1.0	1.9433	16.0	101.0	0.66999
103.0	342.79	0.0	1.0	40.0	1.0	1.0	1.9159	16.0	101.0	0.66999
103.0	343.79	0.0	1.0	40.0	1.0	1.0	1.89	16.0	101.0	0.66999
103.0	344.79	0.0	1.0	40.0	1.0	1.0	1.8657	16.0	101.0	0.66999
103.0	345.79	0.0	1.0	40.0	1.0	1.0	1.843	16.0	101.0	0.66999
103.0	346.79	0.0	1.0	40.0	1.0	1.0	1.822	16.0	101.0	0.66999
103.0	347.42	1.24	8.0	0.0	0.0	0.0	1.8097	16.0	101.0	0.66999
103.0	347.79	0.0	1.0	40.0	1.0	1.0	1.8028	16.0	101.0	0.66999
103.0	348.79	0.0	1.0	40.0	1.0	1.0	1.7855	16.0	101.0	0.66999
103.0	349.79	0.0	1.0	40.0	1.0	1.0	1.7699	16.0	101.0	0.66999
103.0	350.79	0.0	1.0	40.0	1.0	1.0	1.7563	16.0	101.0	0.66999
103.0	351.79	0.0	1.0	40.0	1.0	1.0	1.7447	16.0	101.0	0.66999
103.0	352.79	0.0	1.0	40.0	1.0	1.0	1.735	16.0	101.0	0.66999
103.0	353.79	0.0	1.0	40.0	1.0	1.0	1.7274	16.0	101.0	0.66999
103.0	354.42	1.8	8.0	0.0	0.0	0.0	1.7236	16.0	101.0	0.66999
103.0	354.79	0.0	1.0	40.0	1.0	1.0	1.7218	16.0	101.0	0.66999
103.0	355.79	0.0	1.0	40.0	1.0	1.0	1.7182	16.0	101.0	0.66999
103.0	356.79	0.0	1.0	40.0	1.0	1.0	1.7167	16.0	101.0	0.66999
103.0	357.79	0.0	1.0	40.0	1.0	1.0	1.7174	16.0	101.0	0.66999
103.0	358.79	0.0	1.0	40.0	1.0	1.0	1.7201	16.0	101.0	0.66999
103.0	359.79	0.0	1.0	40.0	1.0	1.0	1.725	16.0	101.0	0.66999
103.0	360.79	0.0	1.0	40.0	1.0	1.0	1.7319	16.0	101.0	0.66999
103.0	361.42	2.04	8.0	0.0	0.0	0.0	1.7373	16.0	101.0	0.66999
103.0	361.79	0.0	1.0	40.0	1.0	1.0	1.7409	16.0	101.0	0.66999
103.0	362.79	0.0	1.0	40.0	1.0	1.0	1.752	16.0	101.0	0.66999
103.0	363.79	0.0	1.0	40.0	1.0	1.0	1.7651	16.0	101.0	0.66999
103.0	368.42	1.41	8.0	0.0	0.0	0.0	1.8511	16.0	101.0	0.66999
103.0	371.79	0.0	1.0	40.0	1.0	1.0	1.9418	16.0	101.0	0.66999
103.0	372.79	0.0	1.0	40.0	1.0	1.0	1.9748	16.0	101.0	0.66999
103.0	373.79	0.0	1.0	40.0	1.0	1.0	2.0114	16.0	101.0	0.66999
103.0	374.79	0.0	1.0	40.0	1.0	1.0	2.0521	16.0	101.0	0.66999
103.0	375.42	1.27	8.0	0.0	0.0	0.0	2.0799	16.0	101.0	0.66999
103.0	375.79	0.0	1.0	40.0	1.0	1.0	2.0971	16.0	101.0	0.66999
103.0	376.79	0.0	1.0	40.0	1.0	1.0	2.1469	16.0	101.0	0.66999
103.0	377.79	0.0	1.0	40.0	1.0	1.0	2.2014	16.0	101.0	0.66999
103.0	378.79	0.0	1.0	40.0	1.0	1.0	2.2606	16.0	101.0	0.66999
103.0	379.79	0.0	1.0	40.0	1.0	1.0	2.3245	16.0	101.0	0.66999
103.0	380.79	0.0	1.0	40.0	1.0	1.0	2.3925	16.0	101.0	0.66999
103.0	381.79	0.0	1.0	40.0	1.0	1.0	2.4643	16.0	101.0	0.66999
103.0	382.79	0.0	1.0	40.0	1.0	1.0	2.5393	16.0	101.0	0.66999
103.0	383.79	0.0	1.0	40.0	1.0	1.0	2.6167	16.0	101.0	0.66999
103.0	384.79	0.0	1.0	40.0	1.0	1.0	2.6959	16.0	101.0	0.66999
103.0	385.79	0.0	1.0	40.0	1.0	1.0	2.776	16.0	101.0	0.66999
103.0	386.79	0.0	1.0	40.0	1.0	1.0	2.8561	16.0	101.0	0.66999
103.0	387.79	0.0	1.0	40.0	1.0	1.0	2.9355	16.0	101.0	0.66999
103.0	388.79	0.0	1.0	40.0	1.0	1.0	3.0133	16.0	101.0	0.66999
103.0	389.42	4.5	8.0	0.0	0.0	0.0	3.061	16.0	101.0	0.66999
103.0	389.79	0.0	1.0	40.0	1.0	1.0	3.0886	16.0	101.0	0.66999
103.0	390.79	0.0	1.0	40.0	1.0	1.0	3.1606	16.0	101.0	0.66999
103.0	391.79	0.0	1.0	40.0	1.0	1.0	3.2287	16.0	101.0	0.66999
103.0	392.79	0.0	1.0	40.0	1.0	1.0	3.2922	16.0	101.0	0.66999
103.0	393.79	0.0	1.0	40.0	1.0	1.0	3.3505	16.0	101.0	0.66999
103.0	394.79	0.0	1.0	40.0	1.0	1.0	3.4031	16.0	101.0	0.66999
103.0	395.79	0.0	1.0	40.0	1.0	1.0	3.4495	16.0	101.0	0.66999
103.0	396.42	2.09	8.0	0.0	0.0	0.0	3.4754	16.0	101.0	0.66999
103.0	396.79	0.0	1.0	40.0	1.0	1.0	3.4895	16.0	101.0	0.66999
103.0	397.79	0.0	1.0	40.0	1.0	1.0	3.5227	16.0	101.0	0.66999
103.0	398.79	0.0	1.0	40.0	1.0	1.0	3.549	16.0	101.0	0.66999
103.0	399.79	0.0	1.0	40.0	1.0	1.0	3.5683	16.0	101.0	0.66999
103.0	400.79	0.0	1.0	40.0	1.0	1.0	3.5807	16.0	101.0	0.66999
103.0	401.79	0.0	1.0	40.0	1.0	1.0	3.5861	16.0	101.0	0.66999
103.0	402.79	0.0	1.0	40.0	1.0	1.0	3.5846	16.0	101.0	0.66999
103.0	403.42	2.53	8.0	0.0	0.0	0.0	3.5803	16.0	101.0	0.66999
103.0	403.79	0.0	1.0	40.0	1.0	1.0	3.5765	16.0	101.0	0.66999
103.0	404.79	0.0	1.0	40.0	1.0	1.0	3.5621	16.0	101.0	0.66999
103.0	405.79	0.0	1.0	40.0	1.0	1.0	3.5414	16.0	101.0	0.66999
103.0	406.79	0.0	1.0	40.0	1.0	1.0	3.515	16.0	101.0	0.66999
103.0	407.79	0.0	1.0	40.0	1.0	1.0	3.4831	16.0	101.0	0.66999
103.0	408.79	0.0	1.0	40.0	1.0	1.0	3.4461	16.0	101.0	0.66999
103.0	409.79	0.0	1.0	40.0	1.0	1.0	3.4045	16.0	101.0	0.66999
103.0	410.42	1.7	8.0	0.0	0.0	0.0	3.376	16.0	101.0	0.66999
103.0	410.79	0.0	1.0	40.0	1.0	1.0	3.3585	16.0	101.0	0.66999
103.0	411.79	0.0	1.0	40.0	1.0	1.0	3.3086	16.0	101.0	0.66999
103.0	412.79	0.0	1.0	40.0	1.0	1.0	3.2553	16.0	101.0	0.66999
103.0	413.79	0.0	1.0	40.0	1.0	1.0	3.199	16.0	101.0	0.66999
103.0	414.79	0.0	1.0	40.0	1.0	1.0	3.14	16.0	101.0	0.66999
103.0	415.79	0.0	1.0	40.0	1.0	1.0	3.0787	16.0	101.0	0.66999
103.0	416.79	0.0	1.0	40.0	1.0	1.0	3.0156	16.0	101.0	0.66999
103.0	417.42	1.82	8.0	0.0	0.0	0.0	2.9751	16.0	101.0	0.66999
103.0	417.79	0.0	1.0	40.0	1.0	1.0	2.9511	16.0	101.0	0.66999
103.0	418.79	0.0	1.0	40.0	1.0	1.0	2.8854	16.0	101.0	0.66999
103.0	419.79	0.0	1.0	40.0	1.0	1.0	2.8189	16.0	101.0	0.66999
103.0	420.79	0.0	1.0	40.0	1.0	1.0	2.752	16.0	101.0	0.66999
103.0	421.79	0.0	1.0	40.0	1.0	1.0	2.685	16.0	101.0	0.66999
103.0	422.79	0.0	1.0	40.0	1.0	1.0	2.6181	16.0	101.0	0.66999
103.0	423.79	0.0	1.0	40.0	1.0	1.0	2.5516	16.0	101.0	0.66999
103.0	424.42	1.85	8.0	0.0	0.0	0.0	2.5101	16.0	101.0	0.66999
103.0	424.79	0.0	1.0	40.0	1.0	1.0	2.4858	16.0	101.0	0.66999
103.0	425.79	0.0	1.0	40.0	1.0	1.0	2.4209	16.0	101.0	0.66999
103.0	426.79	0.0	1.0	40.0	1.0	1.0	2.3571	16.0	101.0	0.66999
103.0	427.79	0.0	1.0	40.0	1.0	1.0	2.2946	16.0	101.0	0.66999
103.0	428.79	0.0	1.0	40.0	1.0	1.0	2.2336	16.0	101.0	0.66999
103.0	429.79	0.0	1.0	40.0	1.0	1.0	2.1742	16.0	101.0	0.66999
103.0	430.79	0.0	1.0	40.0	1.0	1.0	2.1165	16.0	101.0	0.66999
103.0	431.79	0.0	1.0	40.0	1.0	1.0	2.0608	16.0	101.0	0.66999
103.0	432.79	0.0	1.0	40.0	1.0	1.0	2.0071	16.0	101.0	0.66999
103.0	433.79	0.0	1.0	40.0	1.0	1.0	1.9555	16.0	101.0	0.66999
103.0	434.79	0.0	1.0	40.0	1.0	1.0	1.9062	16.0	101.0	0.66999
103.0	435.79	0.0	1.0	40.0	1.0	1.0	1.8592	16.0	101.0	0.66999
103.0	436.79	0.0	1.0	40.0	1.0	1.0	1.8145	16.0	101.0	0.66999
103.0	437.79	0.0	1.0	40.0	1.0	1.0	1.7723	16.0	101.0	0.66999
103.0	438.42	1.41	8.0	0.0	0.0	0.0	1.747	16.0	101.0	0.66999
103.0	438.79	0.0	1.0	40.0	1.0	1.0	1.7326	16.0	101.0	0.66999
103.0	439.79	0.0	1.0	40.0	1.0	1.0	1.6955	16.0	101.0	0.66999
103.0	440.79	0.0	1.0	40.0	1.0	1.0	1.6611	16.0	101.0	0.66999
103.0	441.79	0.0	1.0	40.0	1.0	1.0	1.6293	16.0	101.0	0.66999
103.0	442.79	0.0	1.0	40.0	1.0	1.0	1.6003	16.0	101.0	0.66999
103.0	443.79	0.0	1.0	40.0	1.0	1.0	1.5741	16.0	101.0	0.66999
103.0	444.79	0.0	1.0	40.0	1.0	1.0	1.5507	16.0	101.0	0.66999
103.0	445.42	0.99	8.0	0.0	0.0	0.0	1.5375	16.0	101.0	0.66999
103.0	445.79	0.0	1.0	40.0	1.0	1.0	1.5303	16.0	101.0	0.66999
103.0	446.79	0.0	1.0	40.0	1.0	1.0	1.5128	16.0	101.0	0.66999
103.0	447.79	0.0	1.0	40.0	1.0	1.0	1.4982	16.0	101.0	0.66999
103.0	448.79	0.0	1.0	40.0	1.0	1.0	1.4868	16.0	101.0	0.66999
103.0	449.79	0.0	1.0	40.0	1.0	1.0	1.4784	16.0	101.0	0.66999
103.0	450.79	0.0	1.0	40.0	1.0	1.0	1.4732	16.0	101.0	0.66999
103.0	451.79	0.0	1.0	40.0	1.0	1.0	1.4712	16.0	101.0	0.66999
103.0	452.42	2.05	8.0	0.0	0.0	0.0	1.4717	16.0	101.0	0.66999
103.0	452.79	0.0	1.0	40.0	1.0	1.0	1.4725	16.0	101.0	0.66999
103.0	453.79	0.0	1.0	40.0	1.0	1.0	1.4771	16.0	101.0	0.66999
103.0	454.79	0.0	1.0	40.0	1.0	1.0	1.4851	16.0	101.0	0.66999
103.0	455.79	0.0	1.0	40.0	1.0	1.0	1.4965	16.0	101.0	0.66999
103.0	456.79	0.0	1.0	40.0	1.0	1.0	1.5113	16.0	101.0	0.66999
103.0	457.79	0.0	1.0	40.0	1.0	1.0	1.5295	16.0	101.0	0.66999
103.0	458.79	0.0	1.0	40.0	1.0	1.0	1.5512	16.0	101.0	0.66999
103.0	459.42	1.28	8.0	0.0	0.0	0.0	1.5667	16.0	101.0	0.66999
103.0	459.79	0.0	1.0	40.0	1.0	1.0	1.5764	16.0	101.0	0.66999
103.0	460.79	0.0	1.0	40.0	1.0	1.0	1.605	16.0	101.0	0.66999
103.0	461.79	0.0	1.0	40.0	1.0	1.0	1.6369	16.0	101.0	0.66999
103.0	462.79	0.0	1.0	40.0	1.0	1.0	1.6722	16.0	101.0	0.66999
103.0	463.79	0.0	1.0	40.0	1.0	1.0	1.7106	16.0	101.0	0.66999
103.0	464.79	0.0	1.0	40.0	1.0	1.0	1.7521	16.0	101.0	0.66999
103.0	466.42	3.9	8.0	0.0	0.0	0.0	1.8258	16.0	101.0	0.66999
103.0	490.42	4.42	8.0	0.0	0.0	0.0	3.9533	16.0	101.0	0.66999
103.0	518.42	1.46	8.0	0.0	0.0	0.0	5.9873	16.0	101.0	0.66999
103.0	544.42	3.07	8.0	0.0	0.0	0.0	3.792	16.0	101.0	0.66999
104.0	0.79167	0.0	1.0	20.0	1.0	1.0	1.8348	22.0	104.0	0.79722
104.0	1.7917	0.0	1.0	20.0	1.0	1.0	1.8348	22.0	104.0	0.79722
104.0	2.7917	0.0	1.0	20.0	1.0	1.0	1.8348	22.0	104.0	0.79722
104.0	3.7917	0.0	1.0	20.0	1.0	1.0	1.8347	22.0	104.0	0.79722
104.0	4.7917	0.0	1.0	20.0	1.0	1.0	1.8347	22.0	104.0	0.79722
104.0	5.7917	0.0	1.0	20.0	1.0	1.0	1.8345	22.0	104.0	0.79722
104.0	6.7917	0.0	1.0	20.0	1.0	1.0	1.8342	22.0	104.0	0.79722
104.0	7.7917	0.0	1.0	20.0	1.0	1.0	1.8336	22.0	104.0	0.79722
104.0	8.7917	0.0	1.0	20.0	1.0	1.0	1.8328	22.0	104.0	0.79722
104.0	9.7917	0.0	1.0	20.0	1.0	1.0	1.8315	22.0	104.0	0.79722
104.0	10.792	0.0	1.0	20.0	1.0	1.0	1.8298	22.0	104.0	0.79722
104.0	11.792	0.0	1.0	20.0	1.0	1.0	1.8275	22.0	104.0	0.79722
104.0	12.792	0.0	1.0	20.0	1.0	1.0	1.8246	22.0	104.0	0.79722
104.0	13.417	1.53	8.0	0.0	0.0	0.0	1.8225	22.0	104.0	0.79722
104.0	13.792	0.0	1.0	30.0	1.0	1.0	1.821	22.0	104.0	0.79722
104.0	14.792	0.0	1.0	30.0	1.0	1.0	1.8167	22.0	104.0	0.79722
104.0	15.792	0.0	1.0	30.0	1.0	1.0	1.8117	22.0	104.0	0.79722
104.0	16.792	0.0	1.0	30.0	1.0	1.0	1.8059	22.0	104.0	0.79722
104.0	17.792	0.0	1.0	30.0	1.0	1.0	1.7992	22.0	104.0	0.79722
104.0	18.792	0.0	1.0	30.0	1.0	1.0	1.7917	22.0	104.0	0.79722
104.0	19.792	0.0	1.0	30.0	1.0	1.0	1.7834	22.0	104.0	0.79722
104.0	20.417	2.43	8.0	0.0	0.0	0.0	1.7778	22.0	104.0	0.79722
104.0	20.792	0.0	1.0	40.0	1.0	1.0	1.7743	22.0	104.0	0.79722
104.0	21.792	0.0	1.0	40.0	1.0	1.0	1.7643	22.0	104.0	0.79722
104.0	22.792	0.0	1.0	40.0	1.0	1.0	1.7535	22.0	104.0	0.79722
104.0	23.792	0.0	1.0	40.0	1.0	1.0	1.7418	22.0	104.0	0.79722
104.0	24.792	0.0	1.0	40.0	1.0	1.0	1.7293	22.0	104.0	0.79722
104.0	25.792	0.0	1.0	40.0	1.0	1.0	1.7161	22.0	104.0	0.79722
104.0	26.792	0.0	1.0	40.0	1.0	1.0	1.702	22.0	104.0	0.79722
104.0	27.417	2.22	8.0	0.0	0.0	0.0	1.6929	22.0	104.0	0.79722
104.0	27.792	0.0	1.0	40.0	1.0	1.0	1.6873	22.0	104.0	0.79722
104.0	28.792	0.0	1.0	40.0	1.0	1.0	1.6718	22.0	104.0	0.79722
104.0	29.792	0.0	1.0	40.0	1.0	1.0	1.6556	22.0	104.0	0.79722
104.0	30.792	0.0	1.0	40.0	1.0	1.0	1.6388	22.0	104.0	0.79722
104.0	31.792	0.0	1.0	40.0	1.0	1.0	1.6215	22.0	104.0	0.79722
104.0	32.792	0.0	1.0	40.0	1.0	1.0	1.6036	22.0	104.0	0.79722
104.0	33.792	0.0	1.0	40.0	1.0	1.0	1.5852	22.0	104.0	0.79722
104.0	34.417	1.96	8.0	0.0	0.0	0.0	1.5735	22.0	104.0	0.79722
104.0	34.792	0.0	1.0	40.0	1.0	1.0	1.5664	22.0	104.0	0.79722
104.0	35.792	0.0	1.0	40.0	1.0	1.0	1.5474	22.0	104.0	0.79722
104.0	36.792	0.0	1.0	40.0	1.0	1.0	1.528	22.0	104.0	0.79722
104.0	37.792	0.0	1.0	40.0	1.0	1.0	1.5086	22.0	104.0	0.79722
104.0	38.792	0.0	1.0	40.0	1.0	1.0	1.489	22.0	104.0	0.79722
104.0	39.792	0.0	1.0	40.0	1.0	1.0	1.4695	22.0	104.0	0.79722
104.0	40.792	0.0	1.0	40.0	1.0	1.0	1.45	22.0	104.0	0.79722
104.0	41.792	0.0	1.0	40.0	1.0	1.0	1.4308	22.0	104.0	0.79722
104.0	42.792	0.0	1.0	40.0	1.0	1.0	1.4118	22.0	104.0	0.79722
104.0	43.792	0.0	1.0	40.0	1.0	1.0	1.3932	22.0	104.0	0.79722
104.0	44.792	0.0	1.0	40.0	1.0	1.0	1.375	22.0	104.0	0.79722
104.0	45.792	0.0	1.0	40.0	1.0	1.0	1.3573	22.0	104.0	0.79722
104.0	46.792	0.0	1.0	40.0	1.0	1.0	1.3402	22.0	104.0	0.79722
104.0	47.792	0.0	1.0	40.0	1.0	1.0	1.3238	22.0	104.0	0.79722
104.0	48.417	1.09	8.0	0.0	0.0	0.0	1.3139	22.0	104.0	0.79722
104.0	48.792	0.0	1.0	40.0	1.0	1.0	1.3082	22.0	104.0	0.79722
104.0	49.792	0.0	1.0	40.0	1.0	1.0	1.2933	22.0	104.0	0.79722
104.0	50.792	0.0	1.0	40.0	1.0	1.0	1.2793	22.0	104.0	0.79722
104.0	51.792	0.0	1.0	40.0	1.0	1.0	1.2663	22.0	104.0	0.79722
104.0	52.792	0.0	1.0	40.0	1.0	1.0	1.2542	22.0	104.0	0.79722
104.0	53.792	0.0	1.0	40.0	1.0	1.0	1.2432	22.0	104.0	0.79722
104.0	54.792	0.0	1.0	40.0	1.0	1.0	1.2333	22.0	104.0	0.79722
104.0	55.417	0.25	8.0	0.0	0.0	0.0	1.2277	22.0	104.0	0.79722
104.0	62.417	0.68	8.0	0.0	0.0	0.0	1.199	22.0	104.0	0.79722
104.0	62.792	0.0	1.0	20.0	1.0	1.0	1.1996	22.0	104.0	0.79722
104.0	63.792	0.0	1.0	20.0	1.0	1.0	1.2027	22.0	104.0	0.79722
104.0	64.792	0.0	1.0	20.0	1.0	1.0	1.2079	22.0	104.0	0.79722
104.0	65.792	0.0	1.0	20.0	1.0	1.0	1.2154	22.0	104.0	0.79722
104.0	66.792	0.0	1.0	20.0	1.0	1.0	1.2255	22.0	104.0	0.79722
104.0	67.792	0.0	1.0	20.0	1.0	1.0	1.2382	22.0	104.0	0.79722
104.0	68.792	0.0	1.0	20.0	1.0	1.0	1.2537	22.0	104.0	0.79722
104.0	69.417	0.57	8.0	0.0	0.0	0.0	1.2648	22.0	104.0	0.79722
104.0	69.792	0.0	1.0	20.0	1.0	1.0	1.2719	22.0	104.0	0.79722
104.0	70.792	0.0	1.0	20.0	1.0	1.0	1.2931	22.0	104.0	0.79722
104.0	71.792	0.0	1.0	20.0	1.0	1.0	1.317	22.0	104.0	0.79722
104.0	72.792	0.0	1.0	20.0	1.0	1.0	1.3437	22.0	104.0	0.79722
104.0	73.792	0.0	1.0	20.0	1.0	1.0	1.373	22.0	104.0	0.79722
104.0	74.792	0.0	1.0	20.0	1.0	1.0	1.4048	22.0	104.0	0.79722
104.0	75.792	0.0	1.0	20.0	1.0	1.0	1.4389	22.0	104.0	0.79722
104.0	76.417	0.92	8.0	0.0	0.0	0.0	1.4612	22.0	104.0	0.79722
104.0	76.792	0.0	1.0	20.0	1.0	1.0	1.475	22.0	104.0	0.79722
104.0	77.792	0.0	1.0	20.0	1.0	1.0	1.5128	22.0	104.0	0.79722
104.0	78.792	0.0	1.0	20.0	1.0	1.0	1.5522	22.0	104.0	0.79722
104.0	79.792	0.0	1.0	20.0	1.0	1.0	1.5926	22.0	104.0	0.79722
104.0	80.792	0.0	1.0	20.0	1.0	1.0	1.6339	22.0	104.0	0.79722
104.0	81.792	0.0	1.0	20.0	1.0	1.0	1.6755	22.0	104.0	0.79722
104.0	82.792	0.0	1.0	20.0	1.0	1.0	1.7171	22.0	104.0	0.79722
104.0	83.417	1.69	8.0	0.0	0.0	0.0	1.7429	22.0	104.0	0.79722
104.0	83.792	0.0	1.0	20.0	1.0	1.0	1.7583	22.0	104.0	0.79722
104.0	84.792	0.0	1.0	20.0	1.0	1.0	1.7987	22.0	104.0	0.79722
104.0	85.792	0.0	1.0	20.0	1.0	1.0	1.8379	22.0	104.0	0.79722
104.0	86.792	0.0	1.0	20.0	1.0	1.0	1.8755	22.0	104.0	0.79722
104.0	87.792	0.0	1.0	20.0	1.0	1.0	1.9113	22.0	104.0	0.79722
104.0	88.792	0.0	1.0	20.0	1.0	1.0	1.9448	22.0	104.0	0.79722
104.0	89.792	0.0	1.0	20.0	1.0	1.0	1.9757	22.0	104.0	0.79722
104.0	90.417	1.94	8.0	0.0	0.0	0.0	1.9937	22.0	104.0	0.79722
104.0	90.792	0.0	1.0	30.0	1.0	1.0	2.0039	22.0	104.0	0.79722
104.0	91.792	0.0	1.0	30.0	1.0	1.0	2.029	22.0	104.0	0.79722
104.0	92.792	0.0	1.0	30.0	1.0	1.0	2.0509	22.0	104.0	0.79722
104.0	93.792	0.0	1.0	30.0	1.0	1.0	2.0694	22.0	104.0	0.79722
104.0	94.792	0.0	1.0	30.0	1.0	1.0	2.0844	22.0	104.0	0.79722
104.0	95.792	0.0	1.0	30.0	1.0	1.0	2.0958	22.0	104.0	0.79722
104.0	96.792	0.0	1.0	30.0	1.0	1.0	2.1035	22.0	104.0	0.79722
104.0	97.417	1.54	8.0	0.0	0.0	0.0	2.1065	22.0	104.0	0.79722
104.0	97.792	0.0	1.0	30.0	1.0	1.0	2.1076	22.0	104.0	0.79722
104.0	98.792	0.0	1.0	30.0	1.0	1.0	2.1081	22.0	104.0	0.79722
104.0	99.792	0.0	1.0	30.0	1.0	1.0	2.1049	22.0	104.0	0.79722
104.0	100.79	0.0	1.0	30.0	1.0	1.0	2.0982	22.0	104.0	0.79722
104.0	101.79	0.0	1.0	30.0	1.0	1.0	2.0881	22.0	104.0	0.79722
104.0	102.79	0.0	1.0	30.0	1.0	1.0	2.0748	22.0	104.0	0.79722
104.0	103.79	0.0	1.0	30.0	1.0	1.0	2.0583	22.0	104.0	0.79722
104.0	104.42	1.83	8.0	0.0	0.0	0.0	2.0464	22.0	104.0	0.79722
104.0	104.79	0.0	1.0	30.0	1.0	1.0	2.0389	22.0	104.0	0.79722
104.0	105.79	0.0	1.0	30.0	1.0	1.0	2.0169	22.0	104.0	0.79722
104.0	106.79	0.0	1.0	30.0	1.0	1.0	1.9923	22.0	104.0	0.79722
104.0	107.79	0.0	1.0	30.0	1.0	1.0	1.9655	22.0	104.0	0.79722
104.0	108.79	0.0	1.0	30.0	1.0	1.0	1.9367	22.0	104.0	0.79722
104.0	109.79	0.0	1.0	30.0	1.0	1.0	1.9062	22.0	104.0	0.79722
104.0	110.79	0.0	1.0	30.0	1.0	1.0	1.8741	22.0	104.0	0.79722
104.0	111.42	1.97	8.0	0.0	0.0	0.0	1.8533	22.0	104.0	0.79722
104.0	111.79	0.0	1.0	40.0	1.0	1.0	1.8408	22.0	104.0	0.79722
104.0	112.79	0.0	1.0	40.0	1.0	1.0	1.8065	22.0	104.0	0.79722
104.0	113.79	0.0	1.0	40.0	1.0	1.0	1.7715	22.0	104.0	0.79722
104.0	114.79	0.0	1.0	40.0	1.0	1.0	1.7359	22.0	104.0	0.79722
104.0	115.79	0.0	1.0	40.0	1.0	1.0	1.6999	22.0	104.0	0.79722
104.0	116.79	0.0	1.0	40.0	1.0	1.0	1.6639	22.0	104.0	0.79722
104.0	117.79	0.0	1.0	40.0	1.0	1.0	1.6279	22.0	104.0	0.79722
104.0	118.42	1.9	8.0	0.0	0.0	0.0	1.6053	22.0	104.0	0.79722
104.0	118.79	0.0	1.0	40.0	1.0	1.0	1.5921	22.0	104.0	0.79722
104.0	119.79	0.0	1.0	40.0	1.0	1.0	1.5568	22.0	104.0	0.79722
104.0	120.79	0.0	1.0	40.0	1.0	1.0	1.522	22.0	104.0	0.79722
104.0	121.79	0.0	1.0	40.0	1.0	1.0	1.4878	22.0	104.0	0.79722
104.0	122.79	0.0	1.0	40.0	1.0	1.0	1.4545	22.0	104.0	0.79722
104.0	123.79	0.0	1.0	40.0	1.0	1.0	1.422	22.0	104.0	0.79722
104.0	124.79	0.0	1.0	40.0	1.0	1.0	1.3906	22.0	104.0	0.79722
104.0	125.42	1.74	8.0	0.0	0.0	0.0	1.3714	22.0	104.0	0.79722
104.0	125.79	0.0	1.0	40.0	1.0	1.0	1.3603	22.0	104.0	0.79722
104.0	126.79	0.0	1.0	40.0	1.0	1.0	1.3312	22.0	104.0	0.79722
104.0	127.79	0.0	1.0	40.0	1.0	1.0	1.3033	22.0	104.0	0.79722
104.0	128.79	0.0	1.0	40.0	1.0	1.0	1.2769	22.0	104.0	0.79722
104.0	129.79	0.0	1.0	40.0	1.0	1.0	1.2518	22.0	104.0	0.79722
104.0	130.79	0.0	1.0	40.0	1.0	1.0	1.2283	22.0	104.0	0.79722
104.0	131.79	0.0	1.0	40.0	1.0	1.0	1.2064	22.0	104.0	0.79722
104.0	132.42	0.97	8.0	0.0	0.0	0.0	1.1934	22.0	104.0	0.79722
104.0	132.79	0.0	1.0	40.0	1.0	1.0	1.1861	22.0	104.0	0.79722
104.0	133.79	0.0	1.0	40.0	1.0	1.0	1.1674	22.0	104.0	0.79722
104.0	134.79	0.0	1.0	40.0	1.0	1.0	1.1505	22.0	104.0	0.79722
104.0	135.79	0.0	1.0	40.0	1.0	1.0	1.1354	22.0	104.0	0.79722
104.0	136.79	0.0	1.0	40.0	1.0	1.0	1.1222	22.0	104.0	0.79722
104.0	137.79	0.0	1.0	40.0	1.0	1.0	1.1108	22.0	104.0	0.79722
104.0	138.79	0.0	1.0	40.0	1.0	1.0	1.1014	22.0	104.0	0.79722
104.0	139.42	0.9	8.0	0.0	0.0	0.0	1.0965	22.0	104.0	0.79722
104.0	139.79	0.0	1.0	40.0	1.0	1.0	1.0939	22.0	104.0	0.79722
104.0	140.79	0.0	1.0	40.0	1.0	1.0	1.0885	22.0	104.0	0.79722
104.0	141.79	0.0	1.0	40.0	1.0	1.0	1.0851	22.0	104.0	0.79722
104.0	142.79	0.0	1.0	40.0	1.0	1.0	1.0837	22.0	104.0	0.79722
104.0	143.79	0.0	1.0	40.0	1.0	1.0	1.0845	22.0	104.0	0.79722
104.0	144.79	0.0	1.0	40.0	1.0	1.0	1.0873	22.0	104.0	0.79722
104.0	145.79	0.0	1.0	40.0	1.0	1.0	1.0923	22.0	104.0	0.79722
104.0	146.42	0.59	8.0	0.0	0.0	0.0	1.0965	22.0	104.0	0.79722
104.0	146.79	0.0	1.0	30.0	1.0	1.0	1.0994	22.0	104.0	0.79722
104.0	147.79	0.0	1.0	30.0	1.0	1.0	1.1086	22.0	104.0	0.79722
104.0	148.79	0.0	1.0	30.0	1.0	1.0	1.1199	22.0	104.0	0.79722
104.0	149.79	0.0	1.0	30.0	1.0	1.0	1.1332	22.0	104.0	0.79722
104.0	150.79	0.0	1.0	30.0	1.0	1.0	1.1486	22.0	104.0	0.79722
104.0	151.79	0.0	1.0	30.0	1.0	1.0	1.1659	22.0	104.0	0.79722
104.0	152.79	0.0	1.0	30.0	1.0	1.0	1.1852	22.0	104.0	0.79722
104.0	153.42	0.87	8.0	0.0	0.0	0.0	1.1983	22.0	104.0	0.79722
104.0	153.79	0.0	1.0	30.0	1.0	1.0	1.2063	22.0	104.0	0.79722
104.0	154.79	0.0	1.0	30.0	1.0	1.0	1.2293	22.0	104.0	0.79722
104.0	155.79	0.0	1.0	30.0	1.0	1.0	1.254	22.0	104.0	0.79722
104.0	156.79	0.0	1.0	30.0	1.0	1.0	1.2804	22.0	104.0	0.79722
104.0	157.79	0.0	1.0	30.0	1.0	1.0	1.3083	22.0	104.0	0.79722
104.0	158.79	0.0	1.0	30.0	1.0	1.0	1.3375	22.0	104.0	0.79722
104.0	159.79	0.0	1.0	30.0	1.0	1.0	1.3679	22.0	104.0	0.79722
104.0	160.79	0.0	1.0	30.0	1.0	1.0	1.3994	22.0	104.0	0.79722
104.0	161.79	0.0	1.0	30.0	1.0	1.0	1.4317	22.0	104.0	0.79722
104.0	162.79	0.0	1.0	30.0	1.0	1.0	1.4645	22.0	104.0	0.79722
104.0	163.79	0.0	1.0	30.0	1.0	1.0	1.4977	22.0	104.0	0.79722
104.0	164.79	0.0	1.0	30.0	1.0	1.0	1.531	22.0	104.0	0.79722
104.0	165.79	0.0	1.0	30.0	1.0	1.0	1.5641	22.0	104.0	0.79722
104.0	166.79	0.0	1.0	30.0	1.0	1.0	1.5968	22.0	104.0	0.79722
104.0	167.79	0.0	1.0	30.0	1.0	1.0	1.6287	22.0	104.0	0.79722
104.0	168.79	0.0	1.0	30.0	1.0	1.0	1.6596	22.0	104.0	0.79722
104.0	169.79	0.0	1.0	30.0	1.0	1.0	1.6893	22.0	104.0	0.79722
104.0	170.79	0.0	1.0	30.0	1.0	1.0	1.7175	22.0	104.0	0.79722
104.0	171.79	0.0	1.0	30.0	1.0	1.0	1.744	22.0	104.0	0.79722
104.0	172.79	0.0	1.0	30.0	1.0	1.0	1.7685	22.0	104.0	0.79722
104.0	173.79	0.0	1.0	30.0	1.0	1.0	1.7909	22.0	104.0	0.79722
104.0	174.42	2.09	8.0	0.0	0.0	0.0	1.8039	22.0	104.0	0.79722
104.0	174.79	0.0	1.0	40.0	1.0	1.0	1.811	22.0	104.0	0.79722
104.0	175.79	0.0	1.0	40.0	1.0	1.0	1.8286	22.0	104.0	0.79722
104.0	176.79	0.0	1.0	40.0	1.0	1.0	1.8437	22.0	104.0	0.79722
104.0	177.79	0.0	1.0	40.0	1.0	1.0	1.8562	22.0	104.0	0.79722
104.0	178.79	0.0	1.0	40.0	1.0	1.0	1.8659	22.0	104.0	0.79722
104.0	179.79	0.0	1.0	40.0	1.0	1.0	1.8728	22.0	104.0	0.79722
104.0	180.79	0.0	1.0	40.0	1.0	1.0	1.877	22.0	104.0	0.79722
104.0	181.42	1.75	8.0	0.0	0.0	0.0	1.8781	22.0	104.0	0.79722
104.0	181.79	0.0	1.0	40.0	1.0	1.0	1.8783	22.0	104.0	0.79722
104.0	182.79	0.0	1.0	40.0	1.0	1.0	1.8769	22.0	104.0	0.79722
104.0	183.79	0.0	1.0	40.0	1.0	1.0	1.8727	22.0	104.0	0.79722
104.0	184.79	0.0	1.0	40.0	1.0	1.0	1.8658	22.0	104.0	0.79722
104.0	185.79	0.0	1.0	40.0	1.0	1.0	1.8563	22.0	104.0	0.79722
104.0	186.79	0.0	1.0	40.0	1.0	1.0	1.8444	22.0	104.0	0.79722
104.0	187.79	0.0	1.0	40.0	1.0	1.0	1.8301	22.0	104.0	0.79722
104.0	188.42	2.81	8.0	0.0	0.0	0.0	1.8199	22.0	104.0	0.79722
104.0	188.79	0.0	1.0	40.0	1.0	1.0	1.8135	22.0	104.0	0.79722
104.0	189.79	0.0	1.0	40.0	1.0	1.0	1.7949	22.0	104.0	0.79722
104.0	190.79	0.0	1.0	40.0	1.0	1.0	1.7744	22.0	104.0	0.79722
104.0	191.79	0.0	1.0	40.0	1.0	1.0	1.7522	22.0	104.0	0.79722
104.0	192.79	0.0	1.0	40.0	1.0	1.0	1.7285	22.0	104.0	0.79722
104.0	193.79	0.0	1.0	40.0	1.0	1.0	1.7034	22.0	104.0	0.79722
104.0	194.79	0.0	1.0	40.0	1.0	1.0	1.6772	22.0	104.0	0.79722
104.0	195.42	1.38	8.0	0.0	0.0	0.0	1.6601	22.0	104.0	0.79722
104.0	195.79	0.0	1.0	40.0	1.0	1.0	1.65	22.0	104.0	0.79722
104.0	196.79	0.0	1.0	40.0	1.0	1.0	1.622	22.0	104.0	0.79722
104.0	197.79	0.0	1.0	40.0	1.0	1.0	1.5935	22.0	104.0	0.79722
104.0	198.79	0.0	1.0	40.0	1.0	1.0	1.5646	22.0	104.0	0.79722
104.0	199.79	0.0	1.0	40.0	1.0	1.0	1.5354	22.0	104.0	0.79722
104.0	200.79	0.0	1.0	40.0	1.0	1.0	1.5063	22.0	104.0	0.79722
104.0	201.79	0.0	1.0	40.0	1.0	1.0	1.4772	22.0	104.0	0.79722
104.0	202.42	2.33	8.0	0.0	0.0	0.0	1.459	22.0	104.0	0.79722
104.0	202.79	0.0	1.0	40.0	1.0	1.0	1.4484	22.0	104.0	0.79722
104.0	203.79	0.0	1.0	40.0	1.0	1.0	1.42	22.0	104.0	0.79722
104.0	204.79	0.0	1.0	40.0	1.0	1.0	1.3922	22.0	104.0	0.79722
104.0	205.79	0.0	1.0	40.0	1.0	1.0	1.3651	22.0	104.0	0.79722
104.0	206.79	0.0	1.0	40.0	1.0	1.0	1.3388	22.0	104.0	0.79722
104.0	207.79	0.0	1.0	40.0	1.0	1.0	1.3135	22.0	104.0	0.79722
104.0	208.79	0.0	1.0	40.0	1.0	1.0	1.2891	22.0	104.0	0.79722
104.0	209.42	1.1	8.0	0.0	0.0	0.0	1.2744	22.0	104.0	0.79722
104.0	209.79	0.0	1.0	40.0	1.0	1.0	1.2659	22.0	104.0	0.79722
104.0	210.79	0.0	1.0	40.0	1.0	1.0	1.244	22.0	104.0	0.79722
104.0	211.79	0.0	1.0	40.0	1.0	1.0	1.2233	22.0	104.0	0.79722
104.0	212.79	0.0	1.0	40.0	1.0	1.0	1.204	22.0	104.0	0.79722
104.0	213.79	0.0	1.0	40.0	1.0	1.0	1.1862	22.0	104.0	0.79722
104.0	214.79	0.0	1.0	40.0	1.0	1.0	1.17	22.0	104.0	0.79722
104.0	215.79	0.0	1.0	40.0	1.0	1.0	1.1553	22.0	104.0	0.79722
104.0	216.42	1.54	8.0	0.0	0.0	0.0	1.1469	22.0	104.0	0.79722
104.0	216.79	0.0	1.0	40.0	1.0	1.0	1.1423	22.0	104.0	0.79722
104.0	217.79	0.0	1.0	40.0	1.0	1.0	1.131	22.0	104.0	0.79722
104.0	218.79	0.0	1.0	40.0	1.0	1.0	1.1215	22.0	104.0	0.79722
104.0	219.79	0.0	1.0	40.0	1.0	1.0	1.1137	22.0	104.0	0.79722
104.0	220.79	0.0	1.0	40.0	1.0	1.0	1.1079	22.0	104.0	0.79722
104.0	221.79	0.0	1.0	40.0	1.0	1.0	1.1039	22.0	104.0	0.79722
104.0	222.79	0.0	1.0	40.0	1.0	1.0	1.1018	22.0	104.0	0.79722
104.0	223.42	1.44	8.0	0.0	0.0	0.0	1.1015	22.0	104.0	0.79722
104.0	223.79	0.0	1.0	40.0	1.0	1.0	1.1017	22.0	104.0	0.79722
104.0	224.79	0.0	1.0	40.0	1.0	1.0	1.1036	22.0	104.0	0.79722
104.0	225.79	0.0	1.0	40.0	1.0	1.0	1.1074	22.0	104.0	0.79722
104.0	226.79	0.0	1.0	40.0	1.0	1.0	1.1132	22.0	104.0	0.79722
104.0	227.79	0.0	1.0	40.0	1.0	1.0	1.1209	22.0	104.0	0.79722
104.0	228.79	0.0	1.0	40.0	1.0	1.0	1.1306	22.0	104.0	0.79722
104.0	229.79	0.0	1.0	40.0	1.0	1.0	1.1423	22.0	104.0	0.79722
104.0	230.42	1.55	8.0	0.0	0.0	0.0	1.1505	22.0	104.0	0.79722
104.0	230.79	0.0	1.0	40.0	1.0	1.0	1.1557	22.0	104.0	0.79722
104.0	231.79	0.0	1.0	40.0	1.0	1.0	1.171	22.0	104.0	0.79722
104.0	232.79	0.0	1.0	40.0	1.0	1.0	1.1881	22.0	104.0	0.79722
104.0	233.79	0.0	1.0	40.0	1.0	1.0	1.2067	22.0	104.0	0.79722
104.0	234.79	0.0	1.0	40.0	1.0	1.0	1.2269	22.0	104.0	0.79722
104.0	235.79	0.0	1.0	40.0	1.0	1.0	1.2485	22.0	104.0	0.79722
104.0	236.79	0.0	1.0	40.0	1.0	1.0	1.2714	22.0	104.0	0.79722
104.0	240.79	0.0	1.0	40.0	1.0	1.0	1.372	22.0	104.0	0.79722
104.0	241.79	0.0	1.0	40.0	1.0	1.0	1.3986	22.0	104.0	0.79722
104.0	242.79	0.0	1.0	40.0	1.0	1.0	1.4255	22.0	104.0	0.79722
104.0	243.79	0.0	1.0	40.0	1.0	1.0	1.4527	22.0	104.0	0.79722
104.0	247.79	0.0	1.0	40.0	1.0	1.0	1.561	22.0	104.0	0.79722
104.0	248.79	0.0	1.0	40.0	1.0	1.0	1.5873	22.0	104.0	0.79722
104.0	249.79	0.0	1.0	40.0	1.0	1.0	1.6129	22.0	104.0	0.79722
104.0	250.79	0.0	1.0	40.0	1.0	1.0	1.6378	22.0	104.0	0.79722
104.0	251.79	0.0	1.0	40.0	1.0	1.0	1.6619	22.0	104.0	0.79722
104.0	252.79	0.0	1.0	40.0	1.0	1.0	1.6849	22.0	104.0	0.79722
104.0	253.79	0.0	1.0	40.0	1.0	1.0	1.7068	22.0	104.0	0.79722
104.0	254.79	0.0	1.0	40.0	1.0	1.0	1.7273	22.0	104.0	0.79722
104.0	255.79	0.0	1.0	40.0	1.0	1.0	1.7463	22.0	104.0	0.79722
104.0	256.79	0.0	1.0	40.0	1.0	1.0	1.7636	22.0	104.0	0.79722
104.0	257.79	0.0	1.0	40.0	1.0	1.0	1.7789	22.0	104.0	0.79722
104.0	258.79	0.0	1.0	40.0	1.0	1.0	1.7921	22.0	104.0	0.79722
104.0	259.79	0.0	1.0	40.0	1.0	1.0	1.8032	22.0	104.0	0.79722
104.0	260.79	0.0	1.0	40.0	1.0	1.0	1.8118	22.0	104.0	0.79722
104.0	261.79	0.0	1.0	40.0	1.0	1.0	1.8181	22.0	104.0	0.79722
104.0	262.79	0.0	1.0	40.0	1.0	1.0	1.8218	22.0	104.0	0.79722
104.0	263.79	0.0	1.0	40.0	1.0	1.0	1.823	22.0	104.0	0.79722
104.0	264.79	0.0	1.0	40.0	1.0	1.0	1.8216	22.0	104.0	0.79722
104.0	265.79	0.0	1.0	40.0	1.0	1.0	1.8177	22.0	104.0	0.79722
104.0	266.42	2.97	8.0	0.0	0.0	0.0	1.814	22.0	104.0	0.79722
104.0	266.79	0.0	1.0	40.0	1.0	1.0	1.8113	22.0	104.0	0.79722
104.0	267.79	0.0	1.0	40.0	1.0	1.0	1.8026	22.0	104.0	0.79722
104.0	268.79	0.0	1.0	40.0	1.0	1.0	1.7915	22.0	104.0	0.79722
104.0	269.79	0.0	1.0	40.0	1.0	1.0	1.7782	22.0	104.0	0.79722
104.0	270.79	0.0	1.0	40.0	1.0	1.0	1.7629	22.0	104.0	0.79722
104.0	271.79	0.0	1.0	40.0	1.0	1.0	1.7457	22.0	104.0	0.79722
104.0	272.42	2.27	8.0	0.0	0.0	0.0	1.7339	22.0	104.0	0.79722
104.0	272.79	0.0	1.0	40.0	1.0	1.0	1.7267	22.0	104.0	0.79722
104.0	273.79	0.0	1.0	40.0	1.0	1.0	1.7062	22.0	104.0	0.79722
104.0	274.79	0.0	1.0	40.0	1.0	1.0	1.6842	22.0	104.0	0.79722
104.0	275.79	0.0	1.0	40.0	1.0	1.0	1.6611	22.0	104.0	0.79722
104.0	276.79	0.0	1.0	40.0	1.0	1.0	1.6369	22.0	104.0	0.79722
104.0	277.79	0.0	1.0	40.0	1.0	1.0	1.6118	22.0	104.0	0.79722
104.0	278.79	0.0	1.0	40.0	1.0	1.0	1.586	22.0	104.0	0.79722
104.0	279.42	3.35	8.0	0.0	0.0	0.0	1.5696	22.0	104.0	0.79722
104.0	279.79	0.0	1.0	40.0	1.0	1.0	1.5598	22.0	104.0	0.79722
104.0	280.79	0.0	1.0	40.0	1.0	1.0	1.5332	22.0	104.0	0.79722
104.0	281.79	0.0	1.0	40.0	1.0	1.0	1.5064	22.0	104.0	0.79722
104.0	282.79	0.0	1.0	40.0	1.0	1.0	1.4797	22.0	104.0	0.79722
104.0	283.79	0.0	1.0	40.0	1.0	1.0	1.453	22.0	104.0	0.79722
104.0	284.79	0.0	1.0	40.0	1.0	1.0	1.4267	22.0	104.0	0.79722
104.0	285.79	0.0	1.0	40.0	1.0	1.0	1.4008	22.0	104.0	0.79722
104.0	286.42	1.24	8.0	0.0	0.0	0.0	1.3848	22.0	104.0	0.79722
104.0	286.79	0.0	1.0	40.0	1.0	1.0	1.3754	22.0	104.0	0.79722
104.0	287.79	0.0	1.0	40.0	1.0	1.0	1.3508	22.0	104.0	0.79722
104.0	288.79	0.0	1.0	40.0	1.0	1.0	1.3269	22.0	104.0	0.79722
104.0	289.79	0.0	1.0	40.0	1.0	1.0	1.3039	22.0	104.0	0.79722
104.0	290.79	0.0	1.0	40.0	1.0	1.0	1.2819	22.0	104.0	0.79722
104.0	291.79	0.0	1.0	40.0	1.0	1.0	1.261	22.0	104.0	0.79722
104.0	292.79	0.0	1.0	40.0	1.0	1.0	1.2413	22.0	104.0	0.79722
104.0	293.42	1.25	8.0	0.0	0.0	0.0	1.2296	22.0	104.0	0.79722
104.0	293.79	0.0	1.0	40.0	1.0	1.0	1.2229	22.0	104.0	0.79722
104.0	294.79	0.0	1.0	40.0	1.0	1.0	1.2058	22.0	104.0	0.79722
104.0	295.79	0.0	1.0	40.0	1.0	1.0	1.1901	22.0	104.0	0.79722
104.0	296.79	0.0	1.0	40.0	1.0	1.0	1.1758	22.0	104.0	0.79722
104.0	297.79	0.0	1.0	40.0	1.0	1.0	1.1631	22.0	104.0	0.79722
104.0	298.79	0.0	1.0	40.0	1.0	1.0	1.152	22.0	104.0	0.79722
104.0	299.79	0.0	1.0	40.0	1.0	1.0	1.1425	22.0	104.0	0.79722
104.0	300.42	1.55	8.0	0.0	0.0	0.0	1.1374	22.0	104.0	0.79722
104.0	300.79	0.0	1.0	40.0	1.0	1.0	1.1347	22.0	104.0	0.79722
104.0	301.79	0.0	1.0	40.0	1.0	1.0	1.1286	22.0	104.0	0.79722
104.0	302.79	0.0	1.0	40.0	1.0	1.0	1.1243	22.0	104.0	0.79722
104.0	303.79	0.0	1.0	40.0	1.0	1.0	1.1217	22.0	104.0	0.79722
104.0	304.79	0.0	1.0	40.0	1.0	1.0	1.121	22.0	104.0	0.79722
104.0	305.79	0.0	1.0	40.0	1.0	1.0	1.122	22.0	104.0	0.79722
104.0	306.79	0.0	1.0	40.0	1.0	1.0	1.1249	22.0	104.0	0.79722
104.0	307.42	1.64	8.0	0.0	0.0	0.0	1.1277	22.0	104.0	0.79722
104.0	307.79	0.0	1.0	40.0	1.0	1.0	1.1297	22.0	104.0	0.79722
104.0	308.79	0.0	1.0	40.0	1.0	1.0	1.1363	22.0	104.0	0.79722
104.0	309.79	0.0	1.0	40.0	1.0	1.0	1.1446	22.0	104.0	0.79722
104.0	310.79	0.0	1.0	40.0	1.0	1.0	1.1548	22.0	104.0	0.79722
104.0	311.79	0.0	1.0	40.0	1.0	1.0	1.1667	22.0	104.0	0.79722
104.0	312.79	0.0	1.0	40.0	1.0	1.0	1.1803	22.0	104.0	0.79722
104.0	313.79	0.0	1.0	40.0	1.0	1.0	1.1955	22.0	104.0	0.79722
104.0	314.79	0.0	1.0	40.0	1.0	1.0	1.2122	22.0	104.0	0.79722
104.0	315.42	1.66	8.0	0.0	0.0	0.0	1.2234	22.0	104.0	0.79722
104.0	315.79	0.0	1.0	40.0	1.0	1.0	1.2303	22.0	104.0	0.79722
104.0	316.79	0.0	1.0	40.0	1.0	1.0	1.2498	22.0	104.0	0.79722
104.0	317.79	0.0	1.0	40.0	1.0	1.0	1.2705	22.0	104.0	0.79722
104.0	318.79	0.0	1.0	40.0	1.0	1.0	1.2922	22.0	104.0	0.79722
104.0	319.79	0.0	1.0	40.0	1.0	1.0	1.3147	22.0	104.0	0.79722
104.0	320.79	0.0	1.0	40.0	1.0	1.0	1.3381	22.0	104.0	0.79722
104.0	321.42	1.92	8.0	0.0	0.0	0.0	1.353	22.0	104.0	0.79722
104.0	321.79	0.0	1.0	40.0	1.0	1.0	1.3619	22.0	104.0	0.79722
104.0	322.79	0.0	1.0	40.0	1.0	1.0	1.3861	22.0	104.0	0.79722
104.0	323.79	0.0	1.0	40.0	1.0	1.0	1.4104	22.0	104.0	0.79722
104.0	324.79	0.0	1.0	40.0	1.0	1.0	1.4347	22.0	104.0	0.79722
104.0	325.79	0.0	1.0	40.0	1.0	1.0	1.4588	22.0	104.0	0.79722
104.0	326.79	0.0	1.0	40.0	1.0	1.0	1.4823	22.0	104.0	0.79722
104.0	327.79	0.0	1.0	40.0	1.0	1.0	1.5052	22.0	104.0	0.79722
104.0	328.79	0.0	1.0	40.0	1.0	1.0	1.5273	22.0	104.0	0.79722
104.0	329.79	0.0	1.0	40.0	1.0	1.0	1.5483	22.0	104.0	0.79722
104.0	330.79	0.0	1.0	40.0	1.0	1.0	1.5681	22.0	104.0	0.79722
104.0	331.79	0.0	1.0	40.0	1.0	1.0	1.5866	22.0	104.0	0.79722
104.0	332.79	0.0	1.0	40.0	1.0	1.0	1.6035	22.0	104.0	0.79722
104.0	333.79	0.0	1.0	40.0	1.0	1.0	1.6188	22.0	104.0	0.79722
104.0	334.79	0.0	1.0	40.0	1.0	1.0	1.6323	22.0	104.0	0.79722
104.0	335.42	1.88	8.0	0.0	0.0	0.0	1.6399	22.0	104.0	0.79722
104.0	335.79	0.0	1.0	40.0	1.0	1.0	1.644	22.0	104.0	0.79722
104.0	336.79	0.0	1.0	40.0	1.0	1.0	1.6537	22.0	104.0	0.79722
104.0	337.79	0.0	1.0	40.0	1.0	1.0	1.6615	22.0	104.0	0.79722
104.0	338.79	0.0	1.0	40.0	1.0	1.0	1.6673	22.0	104.0	0.79722
104.0	339.79	0.0	1.0	40.0	1.0	1.0	1.6711	22.0	104.0	0.79722
104.0	340.79	0.0	1.0	40.0	1.0	1.0	1.6729	22.0	104.0	0.79722
104.0	341.79	0.0	1.0	40.0	1.0	1.0	1.6727	22.0	104.0	0.79722
104.0	342.42	1.52	8.0	0.0	0.0	0.0	1.6716	22.0	104.0	0.79722
104.0	342.79	0.0	1.0	40.0	1.0	1.0	1.6706	22.0	104.0	0.79722
104.0	343.79	0.0	1.0	40.0	1.0	1.0	1.6666	22.0	104.0	0.79722
104.0	344.79	0.0	1.0	40.0	1.0	1.0	1.6608	22.0	104.0	0.79722
104.0	345.79	0.0	1.0	40.0	1.0	1.0	1.6533	22.0	104.0	0.79722
104.0	346.79	0.0	1.0	40.0	1.0	1.0	1.6442	22.0	104.0	0.79722
104.0	347.79	0.0	1.0	40.0	1.0	1.0	1.6336	22.0	104.0	0.79722
104.0	348.79	0.0	1.0	40.0	1.0	1.0	1.6215	22.0	104.0	0.79722
104.0	349.42	1.47	8.0	0.0	0.0	0.0	1.6133	22.0	104.0	0.79722
104.0	349.79	0.0	1.0	40.0	1.0	1.0	1.6082	22.0	104.0	0.79722
104.0	350.79	0.0	1.0	40.0	1.0	1.0	1.5937	22.0	104.0	0.79722
104.0	351.79	0.0	1.0	40.0	1.0	1.0	1.5782	22.0	104.0	0.79722
104.0	352.79	0.0	1.0	40.0	1.0	1.0	1.5618	22.0	104.0	0.79722
104.0	353.79	0.0	1.0	40.0	1.0	1.0	1.5447	22.0	104.0	0.79722
104.0	354.79	0.0	1.0	40.0	1.0	1.0	1.5269	22.0	104.0	0.79722
104.0	355.79	0.0	1.0	40.0	1.0	1.0	1.5086	22.0	104.0	0.79722
104.0	356.42	1.38	8.0	0.0	0.0	0.0	1.4969	22.0	104.0	0.79722
104.0	356.79	0.0	1.0	40.0	1.0	1.0	1.4899	22.0	104.0	0.79722
104.0	357.79	0.0	1.0	40.0	1.0	1.0	1.471	22.0	104.0	0.79722
104.0	358.79	0.0	1.0	40.0	1.0	1.0	1.452	22.0	104.0	0.79722
104.0	359.42	1.31	8.0	0.0	0.0	0.0	1.44	22.0	104.0	0.79722
104.0	359.79	0.0	1.0	40.0	1.0	1.0	1.4329	22.0	104.0	0.79722
104.0	360.79	0.0	1.0	40.0	1.0	1.0	1.414	22.0	104.0	0.79722
104.0	361.79	0.0	1.0	40.0	1.0	1.0	1.3953	22.0	104.0	0.79722
104.0	362.79	0.0	1.0	40.0	1.0	1.0	1.3769	22.0	104.0	0.79722
104.0	363.42	1.9	8.0	0.0	0.0	0.0	1.3655	22.0	104.0	0.79722
104.0	363.79	0.0	1.0	40.0	1.0	1.0	1.359	22.0	104.0	0.79722
104.0	364.79	0.0	1.0	40.0	1.0	1.0	1.3415	22.0	104.0	0.79722
104.0	365.79	0.0	1.0	40.0	1.0	1.0	1.3247	22.0	104.0	0.79722
104.0	366.79	0.0	1.0	40.0	1.0	1.0	1.3086	22.0	104.0	0.79722
104.0	367.79	0.0	1.0	40.0	1.0	1.0	1.2932	22.0	104.0	0.79722
104.0	368.79	0.0	1.0	40.0	1.0	1.0	1.2787	22.0	104.0	0.79722
104.0	369.79	0.0	1.0	40.0	1.0	1.0	1.2651	22.0	104.0	0.79722
104.0	370.42	1.83	8.0	0.0	0.0	0.0	1.257	22.0	104.0	0.79722
104.0	370.79	0.0	1.0	40.0	1.0	1.0	1.2524	22.0	104.0	0.79722
104.0	371.79	0.0	1.0	40.0	1.0	1.0	1.2409	22.0	104.0	0.79722
104.0	372.79	0.0	1.0	40.0	1.0	1.0	1.2304	22.0	104.0	0.79722
104.0	373.79	0.0	1.0	40.0	1.0	1.0	1.221	22.0	104.0	0.79722
104.0	374.79	0.0	1.0	40.0	1.0	1.0	1.2129	22.0	104.0	0.79722
104.0	375.79	0.0	1.0	40.0	1.0	1.0	1.2059	22.0	104.0	0.79722
104.0	376.79	0.0	1.0	40.0	1.0	1.0	1.2003	22.0	104.0	0.79722
104.0	377.79	0.0	1.0	40.0	1.0	1.0	1.1959	22.0	104.0	0.79722
104.0	378.79	0.0	1.0	40.0	1.0	1.0	1.1928	22.0	104.0	0.79722
104.0	379.79	0.0	1.0	40.0	1.0	1.0	1.1911	22.0	104.0	0.79722
104.0	380.79	0.0	1.0	40.0	1.0	1.0	1.1907	22.0	104.0	0.79722
104.0	381.79	0.0	1.0	40.0	1.0	1.0	1.1916	22.0	104.0	0.79722
104.0	382.79	0.0	1.0	40.0	1.0	1.0	1.194	22.0	104.0	0.79722
104.0	383.79	0.0	1.0	40.0	1.0	1.0	1.1976	22.0	104.0	0.79722
104.0	384.42	2.6	8.0	0.0	0.0	0.0	1.2006	22.0	104.0	0.79722
104.0	384.79	0.0	1.0	40.0	1.0	1.0	1.2026	22.0	104.0	0.79722
104.0	385.79	0.0	1.0	40.0	1.0	1.0	1.2088	22.0	104.0	0.79722
104.0	386.79	0.0	1.0	40.0	1.0	1.0	1.2164	22.0	104.0	0.79722
104.0	387.79	0.0	1.0	40.0	1.0	1.0	1.2251	22.0	104.0	0.79722
104.0	388.79	0.0	1.0	40.0	1.0	1.0	1.2351	22.0	104.0	0.79722
104.0	389.79	0.0	1.0	40.0	1.0	1.0	1.2461	22.0	104.0	0.79722
104.0	390.79	0.0	1.0	40.0	1.0	1.0	1.2583	22.0	104.0	0.79722
104.0	391.42	0.45	8.0	0.0	0.0	0.0	1.2664	22.0	104.0	0.79722
104.0	391.79	0.0	1.0	40.0	1.0	1.0	1.2713	22.0	104.0	0.79722
104.0	392.79	0.0	1.0	40.0	1.0	1.0	1.2853	22.0	104.0	0.79722
104.0	393.79	0.0	1.0	40.0	1.0	1.0	1.3001	22.0	104.0	0.79722
104.0	394.79	0.0	1.0	40.0	1.0	1.0	1.3155	22.0	104.0	0.79722
104.0	395.79	0.0	1.0	40.0	1.0	1.0	1.3315	22.0	104.0	0.79722
104.0	396.79	0.0	1.0	40.0	1.0	1.0	1.348	22.0	104.0	0.79722
104.0	397.79	0.0	1.0	40.0	1.0	1.0	1.3648	22.0	104.0	0.79722
104.0	398.42	1.32	8.0	0.0	0.0	0.0	1.3755	22.0	104.0	0.79722
104.0	398.79	0.0	1.0	40.0	1.0	1.0	1.3818	22.0	104.0	0.79722
104.0	399.79	0.0	1.0	40.0	1.0	1.0	1.3989	22.0	104.0	0.79722
104.0	400.79	0.0	1.0	40.0	1.0	1.0	1.4159	22.0	104.0	0.79722
104.0	401.79	0.0	1.0	40.0	1.0	1.0	1.4327	22.0	104.0	0.79722
104.0	402.79	0.0	1.0	40.0	1.0	1.0	1.4492	22.0	104.0	0.79722
104.0	403.79	0.0	1.0	40.0	1.0	1.0	1.4652	22.0	104.0	0.79722
104.0	404.79	0.0	1.0	40.0	1.0	1.0	1.4807	22.0	104.0	0.79722
104.0	405.42	2.12	8.0	0.0	0.0	0.0	1.4901	22.0	104.0	0.79722
104.0	405.79	0.0	1.0	40.0	1.0	1.0	1.4954	22.0	104.0	0.79722
104.0	406.79	0.0	1.0	40.0	1.0	1.0	1.5093	22.0	104.0	0.79722
104.0	407.79	0.0	1.0	40.0	1.0	1.0	1.5223	22.0	104.0	0.79722
104.0	408.79	0.0	1.0	40.0	1.0	1.0	1.5343	22.0	104.0	0.79722
104.0	409.79	0.0	1.0	40.0	1.0	1.0	1.5451	22.0	104.0	0.79722
104.0	410.79	0.0	1.0	40.0	1.0	1.0	1.5548	22.0	104.0	0.79722
104.0	411.79	0.0	1.0	40.0	1.0	1.0	1.5632	22.0	104.0	0.79722
104.0	412.42	1.3	8.0	0.0	0.0	0.0	1.5678	22.0	104.0	0.79722
104.0	412.79	0.0	1.0	40.0	1.0	1.0	1.5703	22.0	104.0	0.79722
104.0	413.79	0.0	1.0	40.0	1.0	1.0	1.5761	22.0	104.0	0.79722
104.0	414.79	0.0	1.0	40.0	1.0	1.0	1.5805	22.0	104.0	0.79722
104.0	415.79	0.0	1.0	40.0	1.0	1.0	1.5835	22.0	104.0	0.79722
104.0	416.79	0.0	1.0	40.0	1.0	1.0	1.5852	22.0	104.0	0.79722
104.0	417.79	0.0	1.0	40.0	1.0	1.0	1.5855	22.0	104.0	0.79722
104.0	418.79	0.0	1.0	40.0	1.0	1.0	1.5844	22.0	104.0	0.79722
104.0	419.42	1.25	8.0	0.0	0.0	0.0	1.5831	22.0	104.0	0.79722
104.0	419.79	0.0	1.0	40.0	1.0	1.0	1.582	22.0	104.0	0.79722
104.0	420.79	0.0	1.0	40.0	1.0	1.0	1.5784	22.0	104.0	0.79722
104.0	421.79	0.0	1.0	40.0	1.0	1.0	1.5735	22.0	104.0	0.79722
104.0	422.79	0.0	1.0	40.0	1.0	1.0	1.5675	22.0	104.0	0.79722
104.0	423.79	0.0	1.0	40.0	1.0	1.0	1.5604	22.0	104.0	0.79722
104.0	424.79	0.0	1.0	40.0	1.0	1.0	1.5522	22.0	104.0	0.79722
104.0	425.79	0.0	1.0	40.0	1.0	1.0	1.5431	22.0	104.0	0.79722
104.0	426.42	0.34	8.0	0.0	0.0	0.0	1.5369	22.0	104.0	0.79722
104.0	426.79	0.0	1.0	30.0	1.0	1.0	1.5331	22.0	104.0	0.79722
104.0	427.79	0.0	1.0	30.0	1.0	1.0	1.5224	22.0	104.0	0.79722
104.0	428.79	0.0	1.0	30.0	1.0	1.0	1.511	22.0	104.0	0.79722
104.0	433.42	0.1	8.0	0.0	0.0	0.0	1.4522	22.0	104.0	0.79722
104.0	433.79	0.0	1.0	30.0	1.0	1.0	1.4473	22.0	104.0	0.79722
104.0	434.79	0.0	1.0	30.0	1.0	1.0	1.4342	22.0	104.0	0.79722
104.0	435.79	0.0	1.0	30.0	1.0	1.0	1.4214	22.0	104.0	0.79722
104.0	436.79	0.0	1.0	30.0	1.0	1.0	1.4091	22.0	104.0	0.79722
104.0	437.79	0.0	1.0	30.0	1.0	1.0	1.3974	22.0	104.0	0.79722
104.0	438.79	0.0	1.0	30.0	1.0	1.0	1.3866	22.0	104.0	0.79722
104.0	439.79	0.0	1.0	30.0	1.0	1.0	1.3767	22.0	104.0	0.79722
104.0	440.42	1.34	8.0	0.0	0.0	0.0	1.371	22.0	104.0	0.79722
104.0	440.79	0.0	1.0	40.0	1.0	1.0	1.3679	22.0	104.0	0.79722
104.0	441.79	0.0	1.0	40.0	1.0	1.0	1.3603	22.0	104.0	0.79722
104.0	442.79	0.0	1.0	40.0	1.0	1.0	1.3539	22.0	104.0	0.79722
104.0	443.79	0.0	1.0	40.0	1.0	1.0	1.3487	22.0	104.0	0.79722
104.0	444.79	0.0	1.0	40.0	1.0	1.0	1.3449	22.0	104.0	0.79722
104.0	445.79	0.0	1.0	40.0	1.0	1.0	1.3424	22.0	104.0	0.79722
104.0	446.79	0.0	1.0	40.0	1.0	1.0	1.3411	22.0	104.0	0.79722
104.0	447.42	1.13	8.0	0.0	0.0	0.0	1.3409	22.0	104.0	0.79722
104.0	447.79	0.0	1.0	40.0	1.0	1.0	1.341	22.0	104.0	0.79722
104.0	448.79	0.0	1.0	40.0	1.0	1.0	1.342	22.0	104.0	0.79722
104.0	449.79	0.0	1.0	40.0	1.0	1.0	1.3442	22.0	104.0	0.79722
104.0	450.79	0.0	1.0	40.0	1.0	1.0	1.3473	22.0	104.0	0.79722
104.0	451.79	0.0	1.0	40.0	1.0	1.0	1.3514	22.0	104.0	0.79722
104.0	452.79	0.0	1.0	40.0	1.0	1.0	1.3562	22.0	104.0	0.79722
104.0	453.79	0.0	1.0	40.0	1.0	1.0	1.3618	22.0	104.0	0.79722
104.0	454.42	1.02	8.0	0.0	0.0	0.0	1.3657	22.0	104.0	0.79722
104.0	454.79	0.0	1.0	40.0	1.0	1.0	1.368	22.0	104.0	0.79722
104.0	455.79	0.0	1.0	40.0	1.0	1.0	1.3747	22.0	104.0	0.79722
104.0	456.79	0.0	1.0	40.0	1.0	1.0	1.3819	22.0	104.0	0.79722
104.0	457.79	0.0	1.0	40.0	1.0	1.0	1.3893	22.0	104.0	0.79722
104.0	458.79	0.0	1.0	40.0	1.0	1.0	1.397	22.0	104.0	0.79722
104.0	459.79	0.0	1.0	40.0	1.0	1.0	1.4048	22.0	104.0	0.79722
104.0	460.79	0.0	1.0	40.0	1.0	1.0	1.4127	22.0	104.0	0.79722
105.0	0.79167	0.0	1.0	25.0	1.0	1.0	1.6456	31.3	134.5	1.0814
105.0	1.7917	0.0	1.0	25.0	1.0	1.0	1.6456	31.3	134.5	1.0814
105.0	2.7917	0.0	1.0	25.0	1.0	1.0	1.6456	31.3	134.5	1.0814
105.0	3.7917	0.0	1.0	25.0	1.0	1.0	1.6456	31.3	134.5	1.0814
105.0	4.7917	0.0	1.0	25.0	1.0	1.0	1.6455	31.3	134.5	1.0814
105.0	5.7917	0.0	1.0	25.0	1.0	1.0	1.6454	31.3	134.5	1.0814
105.0	6.4167	0.85	8.0	0.0	0.0	0.0	1.6453	31.3	134.5	1.0814
105.0	6.7917	0.0	1.0	25.0	1.0	1.0	1.6452	31.3	134.5	1.0814
105.0	7.7917	0.0	1.0	25.0	1.0	1.0	1.6449	31.3	134.5	1.0814
105.0	8.7917	0.0	1.0	25.0	1.0	1.0	1.6444	31.3	134.5	1.0814
105.0	9.7917	0.0	1.0	25.0	1.0	1.0	1.6437	31.3	134.5	1.0814
105.0	10.792	0.0	1.0	25.0	1.0	1.0	1.6427	31.3	134.5	1.0814
105.0	11.792	0.0	1.0	25.0	1.0	1.0	1.6413	31.3	134.5	1.0814
105.0	12.792	0.0	1.0	25.0	1.0	1.0	1.6396	31.3	134.5	1.0814
105.0	13.417	1.15	8.0	0.0	0.0	0.0	1.6383	31.3	134.5	1.0814
105.0	13.792	0.0	1.0	25.0	1.0	1.0	1.6375	31.3	134.5	1.0814
105.0	14.792	0.0	1.0	25.0	1.0	1.0	1.6349	31.3	134.5	1.0814
105.0	15.792	0.0	1.0	25.0	1.0	1.0	1.6319	31.3	134.5	1.0814
105.0	16.792	0.0	1.0	25.0	1.0	1.0	1.6284	31.3	134.5	1.0814
105.0	17.792	0.0	1.0	25.0	1.0	1.0	1.6244	31.3	134.5	1.0814
105.0	18.792	0.0	1.0	25.0	1.0	1.0	1.6199	31.3	134.5	1.0814
105.0	19.792	0.0	1.0	25.0	1.0	1.0	1.6149	31.3	134.5	1.0814
105.0	20.417	1.22	8.0	0.0	0.0	0.0	1.6115	31.3	134.5	1.0814
105.0	20.792	0.0	1.0	25.0	1.0	1.0	1.6093	31.3	134.5	1.0814
105.0	21.792	0.0	1.0	25.0	1.0	1.0	1.6033	31.3	134.5	1.0814
105.0	22.792	0.0	1.0	25.0	1.0	1.0	1.5968	31.3	134.5	1.0814
105.0	23.792	0.0	1.0	25.0	1.0	1.0	1.5899	31.3	134.5	1.0814
105.0	24.792	0.0	1.0	25.0	1.0	1.0	1.5825	31.3	134.5	1.0814
105.0	25.792	0.0	1.0	25.0	1.0	1.0	1.5747	31.3	134.5	1.0814
105.0	26.792	0.0	1.0	25.0	1.0	1.0	1.5666	31.3	134.5	1.0814
105.0	27.417	2.94	8.0	0.0	0.0	0.0	1.5613	31.3	134.5	1.0814
105.0	27.792	0.0	1.0	30.0	1.0	1.0	1.5581	31.3	134.5	1.0814
105.0	28.792	0.0	1.0	30.0	1.0	1.0	1.5494	31.3	134.5	1.0814
105.0	29.792	0.0	1.0	30.0	1.0	1.0	1.5404	31.3	134.5	1.0814
105.0	30.792	0.0	1.0	30.0	1.0	1.0	1.5312	31.3	134.5	1.0814
105.0	31.792	0.0	1.0	30.0	1.0	1.0	1.5218	31.3	134.5	1.0814
105.0	32.792	0.0	1.0	30.0	1.0	1.0	1.5122	31.3	134.5	1.0814
105.0	33.792	0.0	1.0	30.0	1.0	1.0	1.5026	31.3	134.5	1.0814
105.0	34.417	1.45	8.0	0.0	0.0	0.0	1.4966	31.3	134.5	1.0814
105.0	34.792	0.0	1.0	30.0	1.0	1.0	1.4929	31.3	134.5	1.0814
105.0	35.792	0.0	1.0	30.0	1.0	1.0	1.4832	31.3	134.5	1.0814
105.0	36.792	0.0	1.0	30.0	1.0	1.0	1.4735	31.3	134.5	1.0814
105.0	37.792	0.0	1.0	30.0	1.0	1.0	1.4638	31.3	134.5	1.0814
105.0	38.792	0.0	1.0	30.0	1.0	1.0	1.4543	31.3	134.5	1.0814
105.0	39.792	0.0	1.0	30.0	1.0	1.0	1.4448	31.3	134.5	1.0814
105.0	40.792	0.0	1.0	30.0	1.0	1.0	1.4355	31.3	134.5	1.0814
105.0	41.792	0.0	1.0	30.0	1.0	1.0	1.4263	31.3	134.5	1.0814
105.0	42.792	0.0	1.0	30.0	1.0	1.0	1.4174	31.3	134.5	1.0814
105.0	43.792	0.0	1.0	30.0	1.0	1.0	1.4086	31.3	134.5	1.0814
105.0	44.792	0.0	1.0	30.0	1.0	1.0	1.4002	31.3	134.5	1.0814
105.0	45.792	0.0	1.0	30.0	1.0	1.0	1.392	31.3	134.5	1.0814
105.0	46.792	0.0	1.0	30.0	1.0	1.0	1.3842	31.3	134.5	1.0814
105.0	47.792	0.0	1.0	30.0	1.0	1.0	1.3767	31.3	134.5	1.0814
105.0	48.417	1.42	8.0	0.0	0.0	0.0	1.3722	31.3	134.5	1.0814
105.0	48.792	0.0	1.0	40.0	1.0	1.0	1.3696	31.3	134.5	1.0814
105.0	49.792	0.0	1.0	40.0	1.0	1.0	1.3629	31.3	134.5	1.0814
105.0	50.792	0.0	1.0	40.0	1.0	1.0	1.3567	31.3	134.5	1.0814
105.0	51.792	0.0	1.0	40.0	1.0	1.0	1.3508	31.3	134.5	1.0814
105.0	52.792	0.0	1.0	40.0	1.0	1.0	1.3455	31.3	134.5	1.0814
105.0	53.792	0.0	1.0	40.0	1.0	1.0	1.3406	31.3	134.5	1.0814
105.0	54.417	3.68	8.0	0.0	0.0	0.0	1.3378	31.3	134.5	1.0814
105.0	54.792	0.0	1.0	40.0	1.0	1.0	1.3362	31.3	134.5	1.0814
105.0	55.792	0.0	1.0	50.0	1.0	1.0	1.3323	31.3	134.5	1.0814
105.0	56.792	0.0	1.0	50.0	1.0	1.0	1.3288	31.3	134.5	1.0814
105.0	57.792	0.0	1.0	50.0	1.0	1.0	1.3259	31.3	134.5	1.0814
105.0	58.792	0.0	1.0	50.0	1.0	1.0	1.3233	31.3	134.5	1.0814
105.0	59.792	0.0	1.0	50.0	1.0	1.0	1.3212	31.3	134.5	1.0814
105.0	60.792	0.0	1.0	50.0	1.0	1.0	1.3196	31.3	134.5	1.0814
105.0	61.792	0.0	1.0	50.0	1.0	1.0	1.3183	31.3	134.5	1.0814
105.0	62.417	1.38	8.0	0.0	0.0	0.0	1.3177	31.3	134.5	1.0814
105.0	62.792	0.0	1.0	50.0	1.0	1.0	1.3173	31.3	134.5	1.0814
105.0	63.792	0.0	1.0	50.0	1.0	1.0	1.3167	31.3	134.5	1.0814
105.0	64.792	0.0	1.0	50.0	1.0	1.0	1.3164	31.3	134.5	1.0814
105.0	65.792	0.0	1.0	50.0	1.0	1.0	1.3163	31.3	134.5	1.0814
105.0	66.792	0.0	1.0	50.0	1.0	1.0	1.3164	31.3	134.5	1.0814
105.0	67.792	0.0	1.0	50.0	1.0	1.0	1.3168	31.3	134.5	1.0814
105.0	68.792	0.0	1.0	50.0	1.0	1.0	1.3172	31.3	134.5	1.0814
105.0	69.417	1.33	8.0	0.0	0.0	0.0	1.3176	31.3	134.5	1.0814
105.0	69.792	0.0	1.0	50.0	1.0	1.0	1.3178	31.3	134.5	1.0814
105.0	70.792	0.0	1.0	50.0	1.0	1.0	1.3185	31.3	134.5	1.0814
105.0	71.792	0.0	1.0	50.0	1.0	1.0	1.3192	31.3	134.5	1.0814
105.0	72.792	0.0	1.0	50.0	1.0	1.0	1.3199	31.3	134.5	1.0814
105.0	73.792	0.0	1.0	50.0	1.0	1.0	1.3207	31.3	134.5	1.0814
105.0	74.792	0.0	1.0	50.0	1.0	1.0	1.3215	31.3	134.5	1.0814
105.0	75.792	0.0	1.0	50.0	1.0	1.0	1.3222	31.3	134.5	1.0814
105.0	76.417	1.15	8.0	0.0	0.0	0.0	1.3226	31.3	134.5	1.0814
105.0	76.792	0.0	1.0	50.0	1.0	1.0	1.3229	31.3	134.5	1.0814
105.0	77.792	0.0	1.0	50.0	1.0	1.0	1.3235	31.3	134.5	1.0814
105.0	78.792	0.0	1.0	50.0	1.0	1.0	1.3241	31.3	134.5	1.0814
105.0	79.792	0.0	1.0	50.0	1.0	1.0	1.3246	31.3	134.5	1.0814
105.0	80.792	0.0	1.0	50.0	1.0	1.0	1.325	31.3	134.5	1.0814
105.0	81.792	0.0	1.0	50.0	1.0	1.0	1.3253	31.3	134.5	1.0814
105.0	82.417	1.13	8.0	0.0	0.0	0.0	1.3255	31.3	134.5	1.0814
105.0	82.792	0.0	1.0	50.0	1.0	1.0	1.3256	31.3	134.5	1.0814
105.0	83.792	0.0	1.0	50.0	1.0	1.0	1.3257	31.3	134.5	1.0814
105.0	84.792	0.0	1.0	50.0	1.0	1.0	1.3257	31.3	134.5	1.0814
105.0	85.792	0.0	1.0	50.0	1.0	1.0	1.3256	31.3	134.5	1.0814
105.0	86.792	0.0	1.0	50.0	1.0	1.0	1.3254	31.3	134.5	1.0814
105.0	87.792	0.0	1.0	50.0	1.0	1.0	1.3251	31.3	134.5	1.0814
105.0	88.792	0.0	1.0	50.0	1.0	1.0	1.3246	31.3	134.5	1.0814
105.0	89.792	0.0	1.0	50.0	1.0	1.0	1.3241	31.3	134.5	1.0814
105.0	90.417	2.96	8.0	0.0	0.0	0.0	1.3237	31.3	134.5	1.0814
105.0	90.792	0.0	1.0	60.0	1.0	1.0	1.3235	31.3	134.5	1.0814
105.0	91.792	0.0	1.0	60.0	1.0	1.0	1.3227	31.3	134.5	1.0814
105.0	92.792	0.0	1.0	60.0	1.0	1.0	1.3219	31.3	134.5	1.0814
105.0	93.792	0.0	1.0	60.0	1.0	1.0	1.321	31.3	134.5	1.0814
105.0	94.792	0.0	1.0	60.0	1.0	1.0	1.3199	31.3	134.5	1.0814
105.0	95.792	0.0	1.0	60.0	1.0	1.0	1.3188	31.3	134.5	1.0814
105.0	96.792	0.0	1.0	60.0	1.0	1.0	1.3175	31.3	134.5	1.0814
105.0	97.792	0.0	1.0	60.0	1.0	1.0	1.3162	31.3	134.5	1.0814
105.0	98.792	0.0	1.0	60.0	1.0	1.0	1.3147	31.3	134.5	1.0814
105.0	99.792	0.0	1.0	60.0	1.0	1.0	1.313	31.3	134.5	1.0814
105.0	100.79	0.0	1.0	60.0	1.0	1.0	1.3112	31.3	134.5	1.0814
105.0	101.79	0.0	1.0	60.0	1.0	1.0	1.3093	31.3	134.5	1.0814
105.0	102.79	0.0	1.0	60.0	1.0	1.0	1.3072	31.3	134.5	1.0814
105.0	103.79	0.0	1.0	60.0	1.0	1.0	1.3048	31.3	134.5	1.0814
105.0	104.42	1.07	8.0	0.0	0.0	0.0	1.3033	31.3	134.5	1.0814
105.0	104.79	0.0	1.0	60.0	1.0	1.0	1.3023	31.3	134.5	1.0814
105.0	105.79	0.0	1.0	60.0	1.0	1.0	1.2997	31.3	134.5	1.0814
105.0	106.79	0.0	1.0	60.0	1.0	1.0	1.2968	31.3	134.5	1.0814
105.0	107.79	0.0	1.0	60.0	1.0	1.0	1.2937	31.3	134.5	1.0814
105.0	108.79	0.0	1.0	60.0	1.0	1.0	1.2905	31.3	134.5	1.0814
105.0	109.79	0.0	1.0	60.0	1.0	1.0	1.2871	31.3	134.5	1.0814
105.0	110.79	0.0	1.0	60.0	1.0	1.0	1.2835	31.3	134.5	1.0814
105.0	111.42	0.87	8.0	0.0	0.0	0.0	1.2811	31.3	134.5	1.0814
105.0	111.79	0.0	1.0	50.0	1.0	1.0	1.2797	31.3	134.5	1.0814
105.0	112.79	0.0	1.0	50.0	1.0	1.0	1.2759	31.3	134.5	1.0814
105.0	113.79	0.0	1.0	50.0	1.0	1.0	1.2718	31.3	134.5	1.0814
105.0	114.79	0.0	1.0	50.0	1.0	1.0	1.2677	31.3	134.5	1.0814
105.0	115.79	0.0	1.0	50.0	1.0	1.0	1.2635	31.3	134.5	1.0814
105.0	116.79	0.0	1.0	50.0	1.0	1.0	1.2592	31.3	134.5	1.0814
105.0	117.79	0.0	1.0	50.0	1.0	1.0	1.2549	31.3	134.5	1.0814
105.0	118.42	0.78	8.0	0.0	0.0	0.0	1.2522	31.3	134.5	1.0814
105.0	118.79	0.0	1.0	25.0	1.0	1.0	1.2506	31.3	134.5	1.0814
105.0	119.79	0.0	1.0	25.0	1.0	1.0	1.2463	31.3	134.5	1.0814
105.0	120.79	0.0	1.0	25.0	1.0	1.0	1.2421	31.3	134.5	1.0814
105.0	121.79	0.0	1.0	25.0	1.0	1.0	1.2381	31.3	134.5	1.0814
105.0	122.79	0.0	1.0	25.0	1.0	1.0	1.2342	31.3	134.5	1.0814
105.0	123.79	0.0	1.0	25.0	1.0	1.0	1.2305	31.3	134.5	1.0814
105.0	124.79	0.0	1.0	25.0	1.0	1.0	1.2272	31.3	134.5	1.0814
105.0	125.42	0.36	8.0	0.0	0.0	0.0	1.2253	31.3	134.5	1.0814
105.0	146.42	1.57	8.0	0.0	0.0	0.0	1.3993	31.3	134.5	1.0814
105.0	146.79	0.0	1.0	25.0	1.0	1.0	1.4086	31.3	134.5	1.0814
105.0	147.79	0.0	1.0	25.0	1.0	1.0	1.4347	31.3	134.5	1.0814
105.0	148.79	0.0	1.0	25.0	1.0	1.0	1.4623	31.3	134.5	1.0814
105.0	149.79	0.0	1.0	25.0	1.0	1.0	1.4912	31.3	134.5	1.0814
105.0	150.79	0.0	1.0	25.0	1.0	1.0	1.5215	31.3	134.5	1.0814
105.0	151.79	0.0	1.0	25.0	1.0	1.0	1.5527	31.3	134.5	1.0814
105.0	152.42	1.8	8.0	0.0	0.0	0.0	1.5728	31.3	134.5	1.0814
105.0	152.79	0.0	1.0	25.0	1.0	1.0	1.5847	31.3	134.5	1.0814
105.0	153.79	0.0	1.0	50.0	1.0	1.0	1.6173	31.3	134.5	1.0814
105.0	154.79	0.0	1.0	50.0	1.0	1.0	1.6502	31.3	134.5	1.0814
105.0	155.79	0.0	1.0	50.0	1.0	1.0	1.6831	31.3	134.5	1.0814
105.0	156.79	0.0	1.0	50.0	1.0	1.0	1.7156	31.3	134.5	1.0814
105.0	157.42	1.52	8.0	0.0	0.0	0.0	1.7358	31.3	134.5	1.0814
105.0	157.79	0.0	1.0	50.0	1.0	1.0	1.7476	31.3	134.5	1.0814
105.0	158.79	0.0	1.0	50.0	1.0	1.0	1.7786	31.3	134.5	1.0814
105.0	159.79	0.0	1.0	50.0	1.0	1.0	1.8083	31.3	134.5	1.0814
105.0	160.79	0.0	1.0	50.0	1.0	1.0	1.8365	31.3	134.5	1.0814
105.0	161.79	0.0	1.0	50.0	1.0	1.0	1.8627	31.3	134.5	1.0814
105.0	162.79	0.0	1.0	50.0	1.0	1.0	1.8869	31.3	134.5	1.0814
105.0	163.79	0.0	1.0	50.0	1.0	1.0	1.9086	31.3	134.5	1.0814
105.0	164.42	4.66	8.0	0.0	0.0	0.0	1.921	31.3	134.5	1.0814
105.0	164.79	0.0	1.0	50.0	1.0	1.0	1.9278	31.3	134.5	1.0814
105.0	165.79	0.0	1.0	50.0	1.0	1.0	1.9441	31.3	134.5	1.0814
105.0	166.79	0.0	1.0	50.0	1.0	1.0	1.9575	31.3	134.5	1.0814
105.0	167.79	0.0	1.0	50.0	1.0	1.0	1.9678	31.3	134.5	1.0814
105.0	168.79	0.0	1.0	50.0	1.0	1.0	1.975	31.3	134.5	1.0814
105.0	169.79	0.0	1.0	50.0	1.0	1.0	1.9791	31.3	134.5	1.0814
105.0	170.79	0.0	1.0	50.0	1.0	1.0	1.98	31.3	134.5	1.0814
105.0	171.79	0.0	1.0	50.0	1.0	1.0	1.9777	31.3	134.5	1.0814
105.0	172.79	0.0	1.0	50.0	1.0	1.0	1.9724	31.3	134.5	1.0814
105.0	173.79	0.0	1.0	50.0	1.0	1.0	1.964	31.3	134.5	1.0814
105.0	174.42	1.15	8.0	0.0	0.0	0.0	1.9573	31.3	134.5	1.0814
105.0	174.79	0.0	1.0	50.0	1.0	1.0	1.9528	31.3	134.5	1.0814
105.0	175.79	0.0	1.0	50.0	1.0	1.0	1.9389	31.3	134.5	1.0814
105.0	176.79	0.0	1.0	50.0	1.0	1.0	1.9223	31.3	134.5	1.0814
105.0	177.79	0.0	1.0	50.0	1.0	1.0	1.9033	31.3	134.5	1.0814
105.0	178.79	0.0	1.0	50.0	1.0	1.0	1.8819	31.3	134.5	1.0814
105.0	179.79	0.0	1.0	50.0	1.0	1.0	1.8585	31.3	134.5	1.0814
105.0	180.79	0.0	1.0	50.0	1.0	1.0	1.8332	31.3	134.5	1.0814
105.0	181.42	1.14	8.0	0.0	0.0	0.0	1.8164	31.3	134.5	1.0814
105.0	181.79	0.0	1.0	50.0	1.0	1.0	1.8062	31.3	134.5	1.0814
105.0	182.79	0.0	1.0	50.0	1.0	1.0	1.7777	31.3	134.5	1.0814
105.0	183.79	0.0	1.0	50.0	1.0	1.0	1.7478	31.3	134.5	1.0814
105.0	184.79	0.0	1.0	50.0	1.0	1.0	1.7167	31.3	134.5	1.0814
105.0	185.79	0.0	1.0	50.0	1.0	1.0	1.6847	31.3	134.5	1.0814
105.0	186.79	0.0	1.0	50.0	1.0	1.0	1.652	31.3	134.5	1.0814
105.0	187.79	0.0	1.0	50.0	1.0	1.0	1.6186	31.3	134.5	1.0814
105.0	188.42	0.81	8.0	0.0	0.0	0.0	1.5974	31.3	134.5	1.0814
105.0	188.79	0.0	1.0	50.0	1.0	1.0	1.5848	31.3	134.5	1.0814
105.0	189.79	0.0	1.0	50.0	1.0	1.0	1.5508	31.3	134.5	1.0814
105.0	190.79	0.0	1.0	50.0	1.0	1.0	1.5166	31.3	134.5	1.0814
105.0	191.79	0.0	1.0	50.0	1.0	1.0	1.4825	31.3	134.5	1.0814
105.0	192.79	0.0	1.0	50.0	1.0	1.0	1.4486	31.3	134.5	1.0814
105.0	193.79	0.0	1.0	50.0	1.0	1.0	1.4149	31.3	134.5	1.0814
105.0	194.79	0.0	1.0	50.0	1.0	1.0	1.3817	31.3	134.5	1.0814
105.0	195.42	0.87	8.0	0.0	0.0	0.0	1.3611	31.3	134.5	1.0814
105.0	195.79	0.0	1.0	50.0	1.0	1.0	1.3491	31.3	134.5	1.0814
105.0	196.79	0.0	1.0	50.0	1.0	1.0	1.317	31.3	134.5	1.0814
105.0	197.79	0.0	1.0	50.0	1.0	1.0	1.2858	31.3	134.5	1.0814
105.0	198.79	0.0	1.0	50.0	1.0	1.0	1.2553	31.3	134.5	1.0814
105.0	199.79	0.0	1.0	50.0	1.0	1.0	1.2258	31.3	134.5	1.0814
105.0	200.79	0.0	1.0	50.0	1.0	1.0	1.1973	31.3	134.5	1.0814
105.0	201.79	0.0	1.0	50.0	1.0	1.0	1.1698	31.3	134.5	1.0814
105.0	202.79	0.0	1.0	50.0	1.0	1.0	1.1435	31.3	134.5	1.0814
105.0	203.79	0.0	1.0	50.0	1.0	1.0	1.1184	31.3	134.5	1.0814
105.0	204.79	0.0	1.0	50.0	1.0	1.0	1.0945	31.3	134.5	1.0814
105.0	205.79	0.0	1.0	50.0	1.0	1.0	1.0719	31.3	134.5	1.0814
105.0	206.79	0.0	1.0	50.0	1.0	1.0	1.0507	31.3	134.5	1.0814
105.0	207.79	0.0	1.0	50.0	1.0	1.0	1.0309	31.3	134.5	1.0814
[truncated: 53,306 more rows]
